# Supplementary material for: Benchmarking Procedures for High-Throughput Context Specific Reconstruction Algorithms
Source: Front Physiol. 2016 Jan 22;6:410. doi: 10.3389/fphys.2015.00410 (PMC4722106; doi:10.3389/fphys.2015.00410)
Supplement: Supplementary File 2 — List of 22 microarrays used to build the liver models. [file SupplementaryFile2.xlsx]

## Sheet: Sheet1
List of 22 microarrays used to build the liver models
GSM138595.CEL
GSM138596.CEL
GSM155919.CEL
GSM155926.CEL
GSM155927.CEL
GSM155928.CEL
GSM155947.CEL
GSM155948.CEL
GSM155961.CEL
GSM155964.CEL
GSM155988.CEL
GSM155989.CEL
GSM176332.CEL
GSM176333.CEL
GSM176334.CEL
GSM176335.CEL
GSM279063.CEL
GSM279064.CEL
GSM279065.CEL
GSM80729.CEL
GSM80730.CEL
GSM80739.CEL
