# Supplementary material for: Benchmarking Procedures for High-Throughput Context Specific Reconstruction Algorithms
Source: Front Physiol. 2016 Jan 22;6:410. doi: 10.3389/fphys.2015.00410 (PMC4722106; doi:10.3389/fphys.2015.00410)
Supplement: Supplementary File 3 — Data underlying the similarity plots of Figure 3. [file SupplementaryFile3.csv]

Similarity Data for the different models recreated by the algorithms
Table for Algorithm GIMME and 50 percent input:
	Model 1	Model 2	Model 3	Model 4	Model 5	Model 6	Model 7	Model 8	Model 9	Model 10
Model 1	0.656±0.205	0.426±0.007	0.427±0.007	0.430±0.010	0.421±0.006	0.431±0.007	0.410±0.004	0.411±0.005	0.406±0.006	0.392±0.005
Model 2	0.426±0.007	0.709±0.174	0.448±0.009	0.461±0.008	0.448±0.006	0.451±0.010	0.449±0.005	0.452±0.008	0.442±0.008	0.422±0.007
Model 3	0.427±0.007	0.448±0.009	0.741±0.155	0.478±0.009	0.483±0.006	0.480±0.009	0.466±0.008	0.483±0.010	0.477±0.010	0.464±0.011
Model 4	0.430±0.010	0.461±0.008	0.478±0.009	0.784±0.129	0.492±0.006	0.512±0.006	0.512±0.004	0.502±0.006	0.513±0.005	0.503±0.006
Model 5	0.421±0.006	0.448±0.006	0.483±0.006	0.492±0.006	0.796±0.122	0.524±0.005	0.525±0.005	0.530±0.005	0.550±0.005	0.527±0.007
Model 6	0.431±0.007	0.451±0.010	0.480±0.009	0.512±0.006	0.524±0.005	0.835±0.099	0.545±0.008	0.560±0.007	0.571±0.006	0.572±0.008
Model 7	0.410±0.004	0.449±0.005	0.466±0.008	0.512±0.004	0.525±0.005	0.545±0.008	0.842±0.094	0.557±0.006	0.574±0.006	0.557±0.006
Model 8	0.411±0.005	0.452±0.008	0.483±0.010	0.502±0.006	0.530±0.005	0.560±0.007	0.557±0.006	0.873±0.076	0.607±0.008	0.606±0.005
Model 9	0.406±0.006	0.442±0.008	0.477±0.010	0.513±0.005	0.550±0.005	0.571±0.006	0.574±0.006	0.607±0.008	0.889±0.066	0.648±0.006
Model 10	0.392±0.005	0.422±0.007	0.464±0.011	0.503±0.006	0.527±0.007	0.572±0.008	0.557±0.006	0.606±0.005	0.648±0.006	0.894±0.063
Table for Algorithm Fastcore and 50 percent input:
	Model 1	Model 2	Model 3	Model 4	Model 5	Model 6	Model 7	Model 8	Model 9	Model 10
Model 1	0.405±0.064	0.152±0.009	0.148±0.009	0.156±0.009	0.143±0.008	0.146±0.008	0.144±0.008	0.129±0.007	0.135±0.008	0.126±0.007
Model 2	0.152±0.009	0.431±0.061	0.177±0.009	0.187±0.009	0.170±0.010	0.173±0.009	0.179±0.010	0.176±0.009	0.174±0.009	0.161±0.008
Model 3	0.148±0.009	0.177±0.009	0.447±0.059	0.200±0.009	0.204±0.010	0.191±0.009	0.189±0.008	0.193±0.008	0.195±0.008	0.189±0.008
Model 4	0.156±0.009	0.187±0.009	0.200±0.009	0.464±0.057	0.215±0.011	0.226±0.010	0.240±0.010	0.222±0.009	0.234±0.009	0.232±0.010
Model 5	0.143±0.008	0.170±0.010	0.204±0.010	0.215±0.011	0.473±0.057	0.246±0.011	0.252±0.011	0.254±0.011	0.264±0.011	0.259±0.011
Model 6	0.146±0.008	0.173±0.009	0.191±0.009	0.226±0.010	0.246±0.011	0.485±0.055	0.263±0.010	0.268±0.011	0.271±0.010	0.277±0.011
Model 7	0.144±0.008	0.179±0.010	0.189±0.008	0.240±0.010	0.252±0.011	0.263±0.010	0.512±0.052	0.270±0.011	0.291±0.010	0.283±0.010
Model 8	0.129±0.007	0.176±0.009	0.193±0.008	0.222±0.009	0.254±0.011	0.268±0.011	0.270±0.011	0.516±0.051	0.304±0.010	0.312±0.011
Model 9	0.135±0.008	0.174±0.009	0.195±0.008	0.234±0.009	0.264±0.011	0.271±0.010	0.291±0.010	0.304±0.010	0.530±0.050	0.339±0.010
Model 10	0.126±0.007	0.161±0.008	0.189±0.008	0.232±0.010	0.259±0.011	0.277±0.011	0.283±0.010	0.312±0.011	0.339±0.010	0.544±0.048
Table for Algorithm Akesson and 50 percent input:
	Model 1	Model 2	Model 3	Model 4	Model 5	Model 6	Model 7	Model 8	Model 9	Model 10
Model 1	0.566±0.046	0.424±0.010	0.427±0.009	0.436±0.009	0.418±0.009	0.421±0.009	0.409±0.008	0.400±0.008	0.399±0.008	0.384±0.008
Model 2	0.424±0.010	0.634±0.039	0.455±0.010	0.470±0.009	0.451±0.009	0.454±0.009	0.455±0.008	0.451±0.008	0.449±0.007	0.430±0.007
Model 3	0.427±0.009	0.455±0.010	0.682±0.034	0.492±0.009	0.494±0.008	0.484±0.008	0.476±0.008	0.482±0.008	0.479±0.007	0.467±0.007
Model 4	0.436±0.009	0.470±0.009	0.492±0.009	0.737±0.028	0.505±0.008	0.520±0.008	0.528±0.007	0.514±0.007	0.524±0.006	0.516±0.006
Model 5	0.418±0.009	0.451±0.009	0.494±0.008	0.505±0.008	0.763±0.026	0.538±0.007	0.542±0.007	0.547±0.007	0.562±0.006	0.546±0.006
Model 6	0.421±0.009	0.454±0.009	0.484±0.008	0.520±0.008	0.538±0.007	0.798±0.022	0.561±0.007	0.570±0.006	0.578±0.006	0.577±0.006
Model 7	0.409±0.008	0.455±0.008	0.476±0.008	0.528±0.007	0.542±0.007	0.561±0.007	0.821±0.020	0.570±0.006	0.593±0.006	0.579±0.006
Model 8	0.400±0.008	0.451±0.008	0.482±0.008	0.514±0.007	0.547±0.007	0.570±0.006	0.570±0.006	0.857±0.016	0.621±0.006	0.621±0.005
Model 9	0.399±0.008	0.449±0.007	0.479±0.007	0.524±0.006	0.562±0.006	0.578±0.006	0.593±0.006	0.621±0.006	0.886±0.013	0.657±0.005
Model 10	0.384±0.008	0.430±0.007	0.467±0.007	0.516±0.006	0.546±0.006	0.577±0.006	0.579±0.006	0.621±0.005	0.657±0.005	0.895±0.012
Table for Algorithm FASTCORMICS and 50 percent input:
	Model 1	Model 2	Model 3	Model 4	Model 5	Model 6	Model 7	Model 8	Model 9	Model 10
Model 1	0.469±0.057	0.144±0.008	0.138±0.007	0.150±0.008	0.137±0.007	0.139±0.006	0.135±0.006	0.122±0.005	0.128±0.006	0.120±0.005
Model 2	0.144±0.008	0.491±0.054	0.167±0.008	0.180±0.008	0.161±0.007	0.165±0.006	0.171±0.007	0.166±0.006	0.166±0.006	0.154±0.006
Model 3	0.138±0.007	0.167±0.008	0.502±0.053	0.193±0.007	0.198±0.007	0.185±0.007	0.180±0.007	0.185±0.007	0.186±0.006	0.179±0.006
Model 4	0.150±0.008	0.180±0.008	0.193±0.007	0.525±0.050	0.206±0.007	0.215±0.007	0.230±0.007	0.213±0.007	0.224±0.007	0.221±0.006
Model 5	0.137±0.007	0.161±0.007	0.198±0.007	0.206±0.007	0.536±0.049	0.234±0.007	0.241±0.007	0.239±0.007	0.252±0.006	0.242±0.007
Model 6	0.139±0.006	0.165±0.006	0.185±0.007	0.215±0.007	0.234±0.007	0.540±0.048	0.254±0.007	0.257±0.007	0.258±0.006	0.264±0.007
Model 7	0.135±0.006	0.171±0.007	0.180±0.007	0.230±0.007	0.241±0.007	0.254±0.007	0.556±0.047	0.255±0.006	0.279±0.007	0.270±0.007
Model 8	0.122±0.005	0.166±0.006	0.185±0.007	0.213±0.007	0.239±0.007	0.257±0.007	0.255±0.006	0.559±0.046	0.293±0.007	0.299±0.007
Model 9	0.128±0.006	0.166±0.006	0.186±0.006	0.224±0.007	0.252±0.006	0.258±0.006	0.279±0.007	0.293±0.007	0.565±0.046	0.326±0.007
Model 10	0.120±0.005	0.154±0.006	0.179±0.006	0.221±0.006	0.242±0.007	0.264±0.007	0.270±0.007	0.299±0.007	0.326±0.007	0.580±0.044
Table for Algorithm GIMME and 60 percent input:
	Model 1	Model 2	Model 3	Model 4	Model 5	Model 6	Model 7	Model 8	Model 9	Model 10
Model 1	0.679±0.191	0.374±0.009	0.379±0.008	0.381±0.008	0.363±0.008	0.370±0.005	0.360±0.007	0.351±0.004	0.350±0.005	0.337±0.004
Model 2	0.374±0.009	0.740±0.155	0.403±0.009	0.424±0.006	0.399±0.005	0.403±0.004	0.409±0.006	0.406±0.007	0.403±0.009	0.379±0.004
Model 3	0.379±0.008	0.403±0.009	0.774±0.135	0.442±0.008	0.446±0.006	0.430±0.006	0.423±0.007	0.435±0.004	0.434±0.003	0.421±0.003
Model 4	0.381±0.008	0.424±0.006	0.442±0.008	0.820±0.107	0.451±0.006	0.469±0.003	0.483±0.007	0.468±0.004	0.480±0.004	0.463±0.004
Model 5	0.363±0.008	0.399±0.005	0.446±0.006	0.451±0.006	0.825±0.105	0.483±0.005	0.491±0.008	0.499±0.008	0.513±0.005	0.494±0.004
Model 6	0.370±0.005	0.403±0.004	0.430±0.006	0.469±0.003	0.483±0.005	0.853±0.088	0.522±0.008	0.524±0.003	0.529±0.005	0.534±0.007
Model 7	0.360±0.007	0.409±0.006	0.423±0.007	0.483±0.007	0.491±0.008	0.522±0.008	0.861±0.083	0.527±0.007	0.545±0.006	0.528±0.003
Model 8	0.351±0.004	0.406±0.007	0.435±0.004	0.468±0.004	0.499±0.008	0.524±0.003	0.527±0.007	0.889±0.066	0.579±0.006	0.579±0.004
Model 9	0.350±0.005	0.403±0.009	0.434±0.003	0.480±0.004	0.513±0.005	0.529±0.005	0.545±0.006	0.579±0.006	0.912±0.052	0.613±0.003
Model 10	0.337±0.004	0.379±0.004	0.421±0.003	0.463±0.004	0.494±0.004	0.534±0.007	0.528±0.003	0.579±0.004	0.613±0.003	0.902±0.058
Table for Algorithm Fastcore and 60 percent input:
	Model 1	Model 2	Model 3	Model 4	Model 5	Model 6	Model 7	Model 8	Model 9	Model 10
Model 1	0.484±0.056	0.170±0.009	0.163±0.008	0.171±0.008	0.158±0.008	0.162±0.007	0.159±0.008	0.144±0.007	0.150±0.007	0.142±0.007
Model 2	0.170±0.009	0.511±0.053	0.194±0.008	0.206±0.009	0.188±0.009	0.190±0.008	0.198±0.009	0.195±0.008	0.193±0.008	0.179±0.007
Model 3	0.163±0.008	0.194±0.008	0.523±0.051	0.219±0.008	0.227±0.009	0.212±0.008	0.211±0.008	0.216±0.008	0.218±0.008	0.210±0.007
Model 4	0.171±0.008	0.206±0.009	0.219±0.008	0.539±0.050	0.236±0.010	0.248±0.010	0.265±0.010	0.247±0.010	0.260±0.009	0.259±0.010
Model 5	0.158±0.008	0.188±0.009	0.227±0.009	0.236±0.010	0.545±0.049	0.269±0.011	0.276±0.010	0.278±0.010	0.288±0.010	0.284±0.010
Model 6	0.162±0.007	0.190±0.008	0.212±0.008	0.248±0.010	0.269±0.011	0.556±0.048	0.290±0.010	0.297±0.010	0.301±0.009	0.308±0.010
Model 7	0.159±0.008	0.198±0.009	0.211±0.008	0.265±0.010	0.276±0.010	0.290±0.010	0.582±0.045	0.298±0.009	0.321±0.009	0.313±0.009
Model 8	0.144±0.007	0.195±0.008	0.216±0.008	0.247±0.010	0.278±0.010	0.297±0.010	0.298±0.009	0.587±0.044	0.335±0.009	0.346±0.009
Model 9	0.150±0.007	0.193±0.008	0.218±0.008	0.260±0.009	0.288±0.010	0.301±0.009	0.321±0.009	0.335±0.009	0.598±0.043	0.372±0.009
Model 10	0.142±0.007	0.179±0.007	0.210±0.007	0.259±0.010	0.284±0.010	0.308±0.010	0.313±0.009	0.346±0.009	0.372±0.009	0.613±0.041
Table for Algorithm Akesson and 60 percent input:
	Model 1	Model 2	Model 3	Model 4	Model 5	Model 6	Model 7	Model 8	Model 9	Model 10
Model 1	0.612±0.041	0.378±0.009	0.379±0.009	0.388±0.009	0.367±0.008	0.370±0.008	0.358±0.006	0.346±0.007	0.346±0.007	0.332±0.007
Model 2	0.378±0.009	0.683±0.034	0.411±0.009	0.427±0.008	0.402±0.007	0.408±0.007	0.408±0.007	0.406±0.006	0.402±0.006	0.381±0.006
Model 3	0.379±0.009	0.411±0.009	0.733±0.029	0.451±0.007	0.452±0.007	0.440±0.007	0.430±0.006	0.436±0.006	0.435±0.006	0.421±0.005
Model 4	0.388±0.009	0.427±0.008	0.451±0.007	0.781±0.024	0.464±0.006	0.480±0.006	0.491±0.006	0.476±0.006	0.487±0.005	0.478±0.005
Model 5	0.367±0.008	0.402±0.007	0.452±0.007	0.464±0.006	0.803±0.021	0.501±0.006	0.506±0.006	0.511±0.006	0.526±0.005	0.508±0.005
Model 6	0.370±0.008	0.408±0.007	0.440±0.007	0.480±0.006	0.501±0.006	0.834±0.018	0.528±0.006	0.538±0.006	0.544±0.005	0.543±0.005
Model 7	0.358±0.006	0.408±0.007	0.430±0.006	0.491±0.006	0.506±0.006	0.528±0.006	0.854±0.016	0.537±0.005	0.561±0.005	0.545±0.005
Model 8	0.346±0.007	0.406±0.006	0.436±0.006	0.476±0.006	0.511±0.006	0.538±0.006	0.537±0.005	0.887±0.013	0.591±0.005	0.591±0.005
Model 9	0.346±0.007	0.402±0.006	0.435±0.006	0.487±0.005	0.526±0.005	0.544±0.005	0.561±0.005	0.591±0.005	0.908±0.011	0.631±0.004
Model 10	0.332±0.007	0.381±0.006	0.421±0.005	0.478±0.005	0.508±0.005	0.543±0.005	0.545±0.005	0.591±0.005	0.631±0.004	0.917±0.010
Table for Algorithm FASTCORMICS and 60 percent input:
	Model 1	Model 2	Model 3	Model 4	Model 5	Model 6	Model 7	Model 8	Model 9	Model 10
Model 1	0.568±0.047	0.160±0.007	0.155±0.007	0.166±0.007	0.152±0.006	0.155±0.006	0.152±0.006	0.138±0.005	0.143±0.005	0.136±0.005
Model 2	0.160±0.007	0.587±0.045	0.183±0.007	0.199±0.007	0.179±0.006	0.183±0.006	0.190±0.006	0.187±0.005	0.185±0.005	0.172±0.005
Model 3	0.155±0.007	0.183±0.007	0.591±0.043	0.214±0.007	0.221±0.007	0.206±0.006	0.201±0.006	0.207±0.006	0.209±0.006	0.199±0.005
Model 4	0.166±0.007	0.199±0.007	0.214±0.007	0.612±0.041	0.227±0.006	0.239±0.006	0.256±0.006	0.236±0.006	0.250±0.006	0.247±0.006
Model 5	0.152±0.006	0.179±0.006	0.221±0.007	0.227±0.006	0.619±0.040	0.258±0.006	0.266±0.006	0.265±0.006	0.279±0.006	0.268±0.006
Model 6	0.155±0.006	0.183±0.006	0.206±0.006	0.239±0.006	0.258±0.006	0.620±0.040	0.282±0.006	0.287±0.006	0.288±0.006	0.293±0.006
Model 7	0.152±0.006	0.190±0.006	0.201±0.006	0.256±0.006	0.266±0.006	0.282±0.006	0.635±0.039	0.284±0.006	0.310±0.006	0.300±0.006
Model 8	0.138±0.005	0.187±0.005	0.207±0.006	0.236±0.006	0.265±0.006	0.287±0.006	0.284±0.006	0.634±0.038	0.326±0.006	0.334±0.006
Model 9	0.143±0.005	0.185±0.005	0.209±0.006	0.250±0.006	0.279±0.006	0.288±0.006	0.310±0.006	0.326±0.006	0.637±0.038	0.362±0.006
Model 10	0.136±0.005	0.172±0.005	0.199±0.005	0.247±0.006	0.268±0.006	0.293±0.006	0.300±0.006	0.334±0.006	0.362±0.006	0.652±0.036
Table for Algorithm GIMME and 70 percent input:
	Model 1	Model 2	Model 3	Model 4	Model 5	Model 6	Model 7	Model 8	Model 9	Model 10
Model 1	0.717±0.169	0.341±0.006	0.332±0.009	0.344±0.007	0.333±0.006	0.338±0.004	0.324±0.005	0.313±0.004	0.317±0.005	0.297±0.004
Model 2	0.341±0.006	0.772±0.136	0.359±0.009	0.383±0.005	0.361±0.009	0.370±0.007	0.370±0.006	0.369±0.008	0.367±0.007	0.342±0.004
Model 3	0.332±0.009	0.359±0.009	0.820±0.107	0.402±0.008	0.399±0.007	0.397±0.009	0.386±0.006	0.394±0.007	0.395±0.006	0.374±0.006
Model 4	0.344±0.007	0.383±0.005	0.402±0.008	0.843±0.094	0.414±0.004	0.449±0.005	0.447±0.007	0.435±0.007	0.450±0.005	0.435±0.004
Model 5	0.333±0.006	0.361±0.009	0.399±0.007	0.414±0.004	0.859±0.084	0.460±0.006	0.458±0.006	0.465±0.005	0.485±0.007	0.462±0.006
Model 6	0.338±0.004	0.370±0.007	0.397±0.009	0.449±0.005	0.460±0.006	0.880±0.072	0.491±0.004	0.499±0.004	0.508±0.006	0.502±0.006
Model 7	0.324±0.005	0.370±0.006	0.386±0.006	0.447±0.007	0.458±0.006	0.491±0.004	0.885±0.068	0.499±0.004	0.522±0.004	0.501±0.004
Model 8	0.313±0.004	0.369±0.008	0.394±0.007	0.435±0.007	0.465±0.005	0.499±0.004	0.499±0.004	0.912±0.053	0.553±0.007	0.548±0.004
Model 9	0.317±0.005	0.367±0.007	0.395±0.006	0.450±0.005	0.485±0.007	0.508±0.006	0.522±0.004	0.553±0.007	0.919±0.048	0.593±0.003
Model 10	0.297±0.004	0.342±0.004	0.374±0.006	0.435±0.004	0.462±0.006	0.502±0.006	0.501±0.004	0.548±0.004	0.593±0.003	0.923±0.046
Table for Algorithm Fastcore and 70 percent input:
	Model 1	Model 2	Model 3	Model 4	Model 5	Model 6	Model 7	Model 8	Model 9	Model 10
Model 1	0.574±0.048	0.184±0.008	0.179±0.008	0.189±0.008	0.173±0.008	0.179±0.007	0.175±0.007	0.161±0.006	0.168±0.007	0.158±0.006
Model 2	0.184±0.008	0.598±0.045	0.216±0.009	0.229±0.008	0.206±0.008	0.210±0.007	0.219±0.008	0.219±0.008	0.217±0.007	0.202±0.007
Model 3	0.179±0.008	0.216±0.009	0.610±0.042	0.243±0.007	0.249±0.008	0.236±0.007	0.233±0.007	0.241±0.007	0.243±0.007	0.235±0.007
Model 4	0.189±0.008	0.229±0.008	0.243±0.007	0.621±0.042	0.258±0.009	0.272±0.008	0.290±0.009	0.273±0.009	0.287±0.008	0.284±0.009
Model 5	0.173±0.008	0.206±0.008	0.249±0.008	0.258±0.009	0.623±0.042	0.295±0.009	0.302±0.009	0.305±0.009	0.319±0.009	0.311±0.009
Model 6	0.179±0.007	0.210±0.007	0.236±0.007	0.272±0.008	0.295±0.009	0.637±0.039	0.316±0.008	0.327±0.009	0.329±0.007	0.335±0.009
Model 7	0.175±0.007	0.219±0.008	0.233±0.007	0.290±0.009	0.302±0.009	0.316±0.008	0.659±0.037	0.328±0.008	0.352±0.008	0.343±0.008
Model 8	0.161±0.006	0.219±0.008	0.241±0.007	0.273±0.009	0.305±0.009	0.327±0.009	0.328±0.008	0.664±0.036	0.369±0.008	0.380±0.009
Model 9	0.168±0.007	0.217±0.007	0.243±0.007	0.287±0.008	0.319±0.009	0.329±0.007	0.352±0.008	0.369±0.008	0.674±0.035	0.408±0.008
Model 10	0.158±0.006	0.202±0.007	0.235±0.007	0.284±0.009	0.311±0.009	0.335±0.009	0.343±0.008	0.380±0.009	0.408±0.008	0.687±0.034
Table for Algorithm Akesson and 70 percent input:
	Model 1	Model 2	Model 3	Model 4	Model 5	Model 6	Model 7	Model 8	Model 9	Model 10
Model 1	0.679±0.035	0.335±0.008	0.333±0.008	0.344±0.007	0.323±0.006	0.326±0.006	0.316±0.006	0.303±0.005	0.303±0.005	0.289±0.005
Model 2	0.335±0.008	0.745±0.028	0.371±0.007	0.389±0.007	0.358±0.006	0.366±0.005	0.369±0.005	0.367±0.005	0.362±0.004	0.342±0.004
Model 3	0.333±0.008	0.371±0.007	0.788±0.023	0.417±0.006	0.416±0.006	0.405±0.006	0.394±0.005	0.402±0.005	0.401±0.005	0.385±0.004
Model 4	0.344±0.007	0.389±0.007	0.417±0.006	0.830±0.019	0.429±0.006	0.447±0.005	0.460±0.005	0.444±0.005	0.455±0.005	0.446±0.004
Model 5	0.323±0.006	0.358±0.006	0.416±0.006	0.429±0.006	0.844±0.017	0.469±0.005	0.474±0.005	0.480±0.005	0.497±0.004	0.478±0.004
Model 6	0.326±0.006	0.366±0.005	0.405±0.006	0.447±0.005	0.469±0.005	0.873±0.014	0.498±0.005	0.510±0.005	0.516±0.004	0.515±0.004
Model 7	0.316±0.006	0.369±0.005	0.394±0.005	0.460±0.005	0.474±0.005	0.498±0.005	0.887±0.013	0.509±0.004	0.535±0.004	0.519±0.004
Model 8	0.303±0.005	0.367±0.005	0.402±0.005	0.444±0.005	0.480±0.005	0.510±0.005	0.509±0.004	0.917±0.010	0.565±0.004	0.566±0.004
Model 9	0.303±0.005	0.362±0.004	0.401±0.005	0.455±0.005	0.497±0.004	0.516±0.004	0.535±0.004	0.565±0.004	0.932±0.008	0.608±0.004
Model 10	0.289±0.005	0.342±0.004	0.385±0.004	0.446±0.004	0.478±0.004	0.515±0.004	0.519±0.004	0.566±0.004	0.608±0.004	0.936±0.008
Table for Algorithm FASTCORMICS and 70 percent input:
	Model 1	Model 2	Model 3	Model 4	Model 5	Model 6	Model 7	Model 8	Model 9	Model 10
Model 1	0.676±0.036	0.178±0.006	0.172±0.006	0.184±0.006	0.169±0.005	0.173±0.005	0.169±0.004	0.156±0.004	0.161±0.004	0.153±0.004
Model 2	0.178±0.006	0.687±0.034	0.204±0.006	0.222±0.006	0.198±0.005	0.203±0.005	0.212±0.005	0.209±0.005	0.208±0.005	0.194±0.004
Model 3	0.172±0.006	0.204±0.006	0.686±0.034	0.238±0.006	0.243±0.006	0.231±0.005	0.224±0.005	0.233±0.005	0.234±0.005	0.225±0.005
Model 4	0.184±0.006	0.222±0.006	0.238±0.006	0.698±0.032	0.250±0.006	0.265±0.006	0.282±0.006	0.265±0.005	0.280±0.005	0.275±0.005
Model 5	0.169±0.005	0.198±0.005	0.243±0.006	0.250±0.006	0.703±0.032	0.286±0.005	0.293±0.005	0.293±0.005	0.311±0.005	0.297±0.005
Model 6	0.173±0.005	0.203±0.005	0.231±0.005	0.265±0.006	0.286±0.005	0.702±0.032	0.310±0.005	0.321±0.006	0.320±0.005	0.324±0.005
Model 7	0.169±0.004	0.212±0.005	0.224±0.005	0.282±0.006	0.293±0.005	0.310±0.005	0.714±0.030	0.317±0.005	0.342±0.005	0.332±0.005
Model 8	0.156±0.004	0.209±0.005	0.233±0.005	0.265±0.005	0.293±0.005	0.321±0.006	0.317±0.005	0.712±0.030	0.362±0.005	0.370±0.005
Model 9	0.161±0.004	0.208±0.005	0.234±0.005	0.280±0.005	0.311±0.005	0.320±0.005	0.342±0.005	0.362±0.005	0.713±0.030	0.401±0.005
Model 10	0.153±0.004	0.194±0.004	0.225±0.005	0.275±0.005	0.297±0.005	0.324±0.005	0.332±0.005	0.370±0.005	0.401±0.005	0.726±0.029
Table for Algorithm GIMME and 80 percent input:
	Model 1	Model 2	Model 3	Model 4	Model 5	Model 6	Model 7	Model 8	Model 9	Model 10
Model 1	0.770±0.138	0.306±0.009	0.296±0.008	0.309±0.006	0.292±0.005	0.292±0.008	0.287±0.007	0.274±0.007	0.279±0.008	0.262±0.007
Model 2	0.306±0.009	0.820±0.108	0.331±0.005	0.354±0.007	0.327±0.007	0.339±0.006	0.335±0.005	0.338±0.007	0.335±0.006	0.313±0.007
Model 3	0.296±0.008	0.331±0.005	0.861±0.083	0.375±0.004	0.373±0.008	0.368±0.006	0.357±0.005	0.366±0.006	0.367±0.008	0.351±0.005
Model 4	0.309±0.006	0.354±0.007	0.375±0.004	0.891±0.065	0.386±0.003	0.414±0.006	0.422±0.004	0.408±0.004	0.428±0.003	0.410±0.003
Model 5	0.292±0.005	0.327±0.007	0.373±0.008	0.386±0.003	0.893±0.064	0.426±0.004	0.431±0.003	0.436±0.004	0.458±0.003	0.438±0.002
Model 6	0.292±0.008	0.339±0.006	0.368±0.006	0.414±0.006	0.426±0.004	0.906±0.056	0.465±0.005	0.473±0.006	0.480±0.004	0.476±0.003
Model 7	0.287±0.007	0.335±0.005	0.357±0.005	0.422±0.004	0.431±0.003	0.465±0.005	0.913±0.052	0.478±0.003	0.500±0.002	0.484±0.004
Model 8	0.274±0.007	0.338±0.007	0.366±0.006	0.408±0.004	0.436±0.004	0.473±0.006	0.478±0.003	0.941±0.035	0.534±0.003	0.534±0.003
Model 9	0.279±0.008	0.335±0.006	0.367±0.008	0.428±0.003	0.458±0.003	0.480±0.004	0.500±0.002	0.534±0.003	0.938±0.037	0.577±0.004
Model 10	0.262±0.007	0.313±0.007	0.351±0.005	0.410±0.003	0.438±0.002	0.476±0.003	0.484±0.004	0.534±0.003	0.577±0.004	0.936±0.039
Table for Algorithm Fastcore and 80 percent input:
	Model 1	Model 2	Model 3	Model 4	Model 5	Model 6	Model 7	Model 8	Model 9	Model 10
Model 1	0.681±0.038	0.200±0.008	0.196±0.007	0.208±0.007	0.192±0.007	0.196±0.007	0.194±0.007	0.180±0.006	0.186±0.006	0.177±0.005
Model 2	0.200±0.008	0.691±0.038	0.235±0.008	0.252±0.008	0.226±0.008	0.232±0.007	0.241±0.007	0.242±0.007	0.240±0.007	0.227±0.007
Model 3	0.196±0.007	0.235±0.008	0.708±0.033	0.268±0.007	0.273±0.007	0.261±0.007	0.256±0.006	0.266±0.007	0.270±0.006	0.261±0.006
Model 4	0.208±0.007	0.252±0.008	0.268±0.007	0.721±0.033	0.282±0.007	0.299±0.008	0.318±0.007	0.301±0.007	0.318±0.006	0.314±0.007
Model 5	0.192±0.007	0.226±0.008	0.273±0.007	0.282±0.007	0.718±0.032	0.321±0.008	0.330±0.008	0.335±0.008	0.350±0.007	0.338±0.008
Model 6	0.196±0.007	0.232±0.007	0.261±0.007	0.299±0.008	0.321±0.008	0.730±0.031	0.349±0.008	0.361±0.007	0.364±0.007	0.369±0.007
Model 7	0.194±0.007	0.241±0.007	0.256±0.006	0.318±0.007	0.330±0.008	0.349±0.008	0.749±0.028	0.362±0.008	0.388±0.007	0.377±0.008
Model 8	0.180±0.006	0.242±0.007	0.266±0.007	0.301±0.007	0.335±0.008	0.361±0.007	0.362±0.008	0.752±0.028	0.408±0.006	0.418±0.008
Model 9	0.186±0.006	0.240±0.007	0.270±0.006	0.318±0.006	0.350±0.007	0.364±0.007	0.388±0.007	0.408±0.006	0.761±0.026	0.450±0.007
Model 10	0.177±0.005	0.227±0.007	0.261±0.006	0.314±0.007	0.338±0.008	0.369±0.007	0.377±0.008	0.418±0.008	0.450±0.007	0.769±0.026
Table for Algorithm Akesson and 80 percent input:
	Model 1	Model 2	Model 3	Model 4	Model 5	Model 6	Model 7	Model 8	Model 9	Model 10
Model 1	0.764±0.026	0.299±0.006	0.296±0.006	0.307±0.006	0.286±0.005	0.290±0.005	0.282±0.004	0.268±0.004	0.270±0.004	0.257±0.003
Model 2	0.299±0.006	0.816±0.021	0.337±0.005	0.356±0.005	0.325±0.005	0.333±0.005	0.338±0.004	0.337±0.004	0.333±0.003	0.312±0.003
Model 3	0.296±0.006	0.337±0.005	0.854±0.017	0.384±0.005	0.383±0.004	0.374±0.005	0.361±0.004	0.372±0.004	0.372±0.003	0.358±0.003
Model 4	0.307±0.006	0.356±0.005	0.384±0.005	0.884±0.014	0.396±0.004	0.417±0.004	0.433±0.004	0.416±0.004	0.430±0.003	0.421±0.003
Model 5	0.286±0.005	0.325±0.005	0.383±0.004	0.396±0.004	0.892±0.012	0.440±0.004	0.446±0.004	0.454±0.004	0.471±0.003	0.452±0.003
Model 6	0.290±0.005	0.333±0.005	0.374±0.005	0.417±0.004	0.440±0.004	0.913±0.010	0.472±0.004	0.486±0.003	0.490±0.003	0.491±0.003
Model 7	0.282±0.004	0.338±0.004	0.361±0.004	0.433±0.004	0.446±0.004	0.472±0.004	0.923±0.009	0.485±0.003	0.512±0.003	0.497±0.003
Model 8	0.268±0.004	0.337±0.004	0.372±0.004	0.416±0.004	0.454±0.004	0.486±0.003	0.485±0.003	0.945±0.007	0.543±0.003	0.547±0.003
Model 9	0.270±0.004	0.333±0.003	0.372±0.003	0.430±0.003	0.471±0.003	0.490±0.003	0.512±0.003	0.543±0.003	0.954±0.006	0.589±0.003
Model 10	0.257±0.003	0.312±0.003	0.358±0.003	0.421±0.003	0.452±0.003	0.491±0.003	0.497±0.003	0.547±0.003	0.589±0.003	0.957±0.005
Table for Algorithm FASTCORMICS and 80 percent input:
	Model 1	Model 2	Model 3	Model 4	Model 5	Model 6	Model 7	Model 8	Model 9	Model 10
Model 1	0.782±0.025	0.196±0.006	0.191±0.005	0.205±0.005	0.188±0.004	0.192±0.004	0.189±0.004	0.174±0.004	0.181±0.004	0.172±0.004
Model 2	0.196±0.006	0.785±0.024	0.226±0.005	0.246±0.005	0.219±0.005	0.226±0.005	0.235±0.004	0.234±0.004	0.232±0.004	0.217±0.004
Model 3	0.191±0.005	0.226±0.005	0.781±0.024	0.266±0.005	0.269±0.004	0.259±0.005	0.249±0.004	0.261±0.005	0.263±0.004	0.252±0.004
Model 4	0.205±0.005	0.246±0.005	0.266±0.005	0.790±0.023	0.278±0.005	0.295±0.005	0.314±0.005	0.297±0.004	0.313±0.004	0.307±0.004
Model 5	0.188±0.004	0.219±0.005	0.269±0.004	0.278±0.005	0.792±0.022	0.316±0.005	0.324±0.005	0.327±0.004	0.345±0.004	0.330±0.004
Model 6	0.192±0.004	0.226±0.005	0.259±0.005	0.295±0.005	0.316±0.005	0.790±0.023	0.345±0.005	0.357±0.005	0.357±0.005	0.361±0.004
Model 7	0.189±0.004	0.235±0.004	0.249±0.004	0.314±0.005	0.324±0.005	0.345±0.005	0.800±0.022	0.354±0.005	0.381±0.004	0.369±0.004
Model 8	0.174±0.004	0.234±0.004	0.261±0.005	0.297±0.004	0.327±0.004	0.357±0.005	0.354±0.005	0.796±0.022	0.404±0.004	0.412±0.004
Model 9	0.181±0.004	0.232±0.004	0.263±0.004	0.313±0.004	0.345±0.004	0.357±0.005	0.381±0.004	0.404±0.004	0.796±0.022	0.447±0.004
Model 10	0.172±0.004	0.217±0.004	0.252±0.004	0.307±0.004	0.330±0.004	0.361±0.004	0.369±0.004	0.412±0.004	0.447±0.004	0.805±0.021
Table for Algorithm GIMME and 90 percent input:
	Model 1	Model 2	Model 3	Model 4	Model 5	Model 6	Model 7	Model 8	Model 9	Model 10
Model 1	0.863±0.083	0.269±0.008	0.270±0.006	0.279±0.005	0.266±0.002	0.269±0.007	0.260±0.005	0.251±0.004	0.254±0.003	0.241±0.004
Model 2	0.269±0.008	0.888±0.067	0.302±0.004	0.324±0.006	0.294±0.004	0.306±0.003	0.309±0.004	0.311±0.004	0.312±0.004	0.284±0.004
Model 3	0.270±0.006	0.302±0.004	0.907±0.056	0.345±0.003	0.344±0.003	0.342±0.003	0.331±0.003	0.345±0.004	0.347±0.006	0.330±0.003
Model 4	0.279±0.005	0.324±0.006	0.345±0.003	0.932±0.041	0.354±0.005	0.389±0.003	0.396±0.003	0.383±0.003	0.404±0.005	0.385±0.002
Model 5	0.266±0.002	0.294±0.004	0.344±0.003	0.354±0.005	0.929±0.042	0.406±0.002	0.409±0.004	0.416±0.003	0.440±0.002	0.416±0.001
Model 6	0.269±0.007	0.306±0.003	0.342±0.003	0.389±0.003	0.406±0.002	0.939±0.037	0.441±0.002	0.456±0.002	0.460±0.004	0.458±0.003
Model 7	0.260±0.005	0.309±0.004	0.331±0.003	0.396±0.003	0.409±0.004	0.441±0.002	0.947±0.032	0.455±0.003	0.481±0.004	0.464±0.002
Model 8	0.251±0.004	0.311±0.004	0.345±0.004	0.383±0.003	0.416±0.003	0.456±0.002	0.455±0.003	0.953±0.028	0.517±0.003	0.512±0.002
Model 9	0.254±0.003	0.312±0.004	0.347±0.006	0.404±0.005	0.440±0.002	0.460±0.004	0.481±0.004	0.517±0.003	0.955±0.027	0.560±0.002
Model 10	0.241±0.004	0.284±0.004	0.330±0.003	0.385±0.002	0.416±0.001	0.458±0.003	0.464±0.002	0.512±0.002	0.560±0.002	0.953±0.028
Table for Algorithm Fastcore and 90 percent input:
	Model 1	Model 2	Model 3	Model 4	Model 5	Model 6	Model 7	Model 8	Model 9	Model 10
Model 1	0.813±0.027	0.218±0.008	0.216±0.005	0.229±0.005	0.211±0.006	0.216±0.005	0.213±0.005	0.199±0.005	0.205±0.005	0.196±0.005
Model 2	0.218±0.008	0.812±0.030	0.255±0.007	0.274±0.007	0.246±0.008	0.256±0.007	0.264±0.006	0.266±0.007	0.265±0.006	0.250±0.006
Model 3	0.216±0.005	0.255±0.007	0.832±0.021	0.297±0.005	0.301±0.005	0.290±0.005	0.283±0.004	0.296±0.005	0.298±0.005	0.287±0.005
Model 4	0.229±0.005	0.274±0.007	0.297±0.005	0.839±0.022	0.310±0.005	0.332±0.006	0.350±0.005	0.335±0.005	0.351±0.005	0.344±0.006
Model 5	0.211±0.006	0.246±0.008	0.301±0.005	0.310±0.005	0.834±0.024	0.354±0.006	0.361±0.006	0.370±0.006	0.387±0.006	0.373±0.006
Model 6	0.216±0.005	0.256±0.007	0.290±0.005	0.332±0.006	0.354±0.006	0.844±0.020	0.384±0.006	0.401±0.005	0.404±0.005	0.407±0.006
Model 7	0.213±0.005	0.264±0.006	0.283±0.004	0.350±0.005	0.361±0.006	0.384±0.006	0.857±0.018	0.400±0.005	0.428±0.005	0.415±0.006
Model 8	0.199±0.005	0.266±0.007	0.296±0.005	0.335±0.005	0.370±0.006	0.401±0.005	0.400±0.005	0.859±0.017	0.453±0.005	0.463±0.005
Model 9	0.205±0.005	0.265±0.006	0.298±0.005	0.351±0.005	0.387±0.006	0.404±0.005	0.428±0.005	0.453±0.005	0.865±0.017	0.498±0.006
Model 10	0.196±0.005	0.250±0.006	0.287±0.005	0.344±0.006	0.373±0.006	0.407±0.006	0.415±0.006	0.463±0.005	0.498±0.006	0.868±0.016
Table for Algorithm Akesson and 90 percent input:
	Model 1	Model 2	Model 3	Model 4	Model 5	Model 6	Model 7	Model 8	Model 9	Model 10
Model 1	0.871±0.016	0.268±0.004	0.264±0.004	0.276±0.003	0.256±0.003	0.261±0.003	0.255±0.003	0.240±0.002	0.244±0.002	0.233±0.002
Model 2	0.268±0.004	0.901±0.012	0.306±0.004	0.327±0.004	0.295±0.003	0.303±0.003	0.311±0.003	0.311±0.003	0.307±0.003	0.288±0.002
Model 3	0.264±0.004	0.306±0.004	0.924±0.009	0.355±0.003	0.356±0.003	0.348±0.003	0.335±0.003	0.348±0.002	0.349±0.002	0.335±0.002
Model 4	0.276±0.003	0.327±0.004	0.355±0.003	0.939±0.008	0.368±0.003	0.392±0.003	0.409±0.003	0.394±0.002	0.408±0.002	0.399±0.002
Model 5	0.256±0.003	0.295±0.003	0.356±0.003	0.368±0.003	0.942±0.007	0.415±0.003	0.421±0.003	0.431±0.002	0.450±0.002	0.430±0.002
Model 6	0.261±0.003	0.303±0.003	0.348±0.003	0.392±0.003	0.415±0.003	0.954±0.006	0.450±0.003	0.467±0.002	0.470±0.002	0.470±0.002
Model 7	0.255±0.003	0.311±0.003	0.335±0.003	0.409±0.003	0.421±0.003	0.450±0.003	0.960±0.005	0.464±0.002	0.493±0.002	0.477±0.002
Model 8	0.240±0.002	0.311±0.003	0.348±0.002	0.394±0.002	0.431±0.002	0.467±0.002	0.464±0.002	0.972±0.004	0.524±0.002	0.530±0.002
Model 9	0.244±0.002	0.307±0.003	0.349±0.002	0.408±0.002	0.450±0.002	0.470±0.002	0.493±0.002	0.524±0.002	0.976±0.003	0.573±0.002
Model 10	0.233±0.002	0.288±0.002	0.335±0.002	0.399±0.002	0.430±0.002	0.470±0.002	0.477±0.002	0.530±0.002	0.573±0.002	0.978±0.003
Table for Algorithm FASTCORMICS and 90 percent input:
	Model 1	Model 2	Model 3	Model 4	Model 5	Model 6	Model 7	Model 8	Model 9	Model 10
Model 1	0.887±0.014	0.218±0.004	0.213±0.004	0.226±0.004	0.209±0.003	0.214±0.003	0.210±0.003	0.195±0.003	0.201±0.003	0.192±0.003
Model 2	0.218±0.004	0.890±0.013	0.251±0.004	0.273±0.004	0.243±0.004	0.251±0.003	0.261±0.003	0.260±0.003	0.258±0.003	0.241±0.003
Model 3	0.213±0.004	0.251±0.004	0.884±0.013	0.296±0.003	0.300±0.004	0.290±0.004	0.279±0.003	0.293±0.003	0.294±0.003	0.282±0.003
Model 4	0.226±0.004	0.273±0.004	0.296±0.003	0.889±0.013	0.308±0.003	0.331±0.003	0.349±0.003	0.333±0.003	0.349±0.003	0.342±0.003
Model 5	0.209±0.003	0.243±0.004	0.300±0.004	0.308±0.003	0.890±0.012	0.352±0.003	0.359±0.003	0.366±0.003	0.384±0.003	0.368±0.003
Model 6	0.214±0.003	0.251±0.003	0.290±0.004	0.331±0.003	0.352±0.003	0.889±0.012	0.384±0.003	0.401±0.004	0.401±0.004	0.403±0.003
Model 7	0.210±0.003	0.261±0.003	0.279±0.003	0.349±0.003	0.359±0.003	0.384±0.003	0.893±0.012	0.397±0.003	0.425±0.003	0.412±0.003
Model 8	0.195±0.003	0.260±0.003	0.293±0.003	0.333±0.003	0.366±0.003	0.401±0.004	0.397±0.003	0.890±0.012	0.451±0.003	0.461±0.003
Model 9	0.201±0.003	0.258±0.003	0.294±0.003	0.349±0.003	0.384±0.003	0.401±0.004	0.425±0.003	0.451±0.003	0.889±0.012	0.498±0.003
Model 10	0.192±0.003	0.241±0.003	0.282±0.003	0.342±0.003	0.368±0.003	0.403±0.003	0.412±0.003	0.461±0.003	0.498±0.003	0.896±0.011
