# Supplementary material for: Benchmarking Procedures for High-Throughput Context Specific Reconstruction Algorithms
Source: Front Physiol. 2016 Jan 22;6:410. doi: 10.3389/fphys.2015.00410 (PMC4722106; doi:10.3389/fphys.2015.00410)
Supplement: Supplementary File 4 — Data underlying the similarity plots of Figure 4. [file SupplementaryFile4.csv]

Table for Model 1 and 50 percent input:
	GIMME	Fastcore	Akesson	FASTCORMICS
GIMME	-	0.930±0.016	0.332±0.009	0.371±0.011
Fastcore		-	0.342±0.009	0.388±0.011
Akesson			-	0.731±0.028
FASTCORMICS				-
Table for Model 1 and 60 percent input:
	GIMME	Fastcore	Akesson	FASTCORMICS
GIMME	-	0.922±0.018	0.422±0.010	0.469±0.012
Fastcore		-	0.440±0.010	0.498±0.012
Akesson			-	0.784±0.026
FASTCORMICS				-
Table for Model 1 and 70 percent input:
	GIMME	Fastcore	Akesson	FASTCORMICS
GIMME	-	0.909±0.021	0.520±0.014	0.569±0.013
Fastcore		-	0.553±0.014	0.617±0.011
Akesson			-	0.837±0.028
FASTCORMICS				-
Table for Model 1 and 80 percent input:
	GIMME	Fastcore	Akesson	FASTCORMICS
GIMME	-	0.904±0.021	0.632±0.015	0.676±0.018
Fastcore		-	0.680±0.015	0.742±0.010
Akesson			-	0.887±0.024
FASTCORMICS				-
Table for Model 1 and 90 percent input:
	GIMME	Fastcore	Akesson	FASTCORMICS
GIMME	-	0.897±0.020	0.755±0.015	0.782±0.018
Fastcore		-	0.823±0.020	0.870±0.008
Akesson			-	0.938±0.025
FASTCORMICS				-
Table for Model 2 and 50 percent input:
	GIMME	Fastcore	Akesson	FASTCORMICS
GIMME	-	0.941±0.017	0.392±0.009	0.435±0.010
Fastcore		-	0.402±0.008	0.449±0.009
Akesson			-	0.769±0.028
FASTCORMICS				-
Table for Model 2 and 60 percent input:
	GIMME	Fastcore	Akesson	FASTCORMICS
GIMME	-	0.939±0.018	0.483±0.011	0.533±0.012
Fastcore		-	0.499±0.010	0.558±0.009
Akesson			-	0.814±0.024
FASTCORMICS				-
Table for Model 2 and 70 percent input:
	GIMME	Fastcore	Akesson	FASTCORMICS
GIMME	-	0.940±0.015	0.581±0.013	0.636±0.011
Fastcore		-	0.604±0.011	0.670±0.008
Akesson			-	0.852±0.021
FASTCORMICS				-
Table for Model 2 and 80 percent input:
	GIMME	Fastcore	Akesson	FASTCORMICS
GIMME	-	0.937±0.014	0.677±0.016	0.733±0.014
Fastcore		-	0.709±0.015	0.778±0.008
Akesson			-	0.884±0.023
FASTCORMICS				-
Table for Model 2 and 90 percent input:
	GIMME	Fastcore	Akesson	FASTCORMICS
GIMME	-	0.927±0.016	0.776±0.019	0.826±0.015
Fastcore		-	0.827±0.019	0.889±0.007
Akesson			-	0.921±0.023
FASTCORMICS				-
Table for Model 3 and 50 percent input:
	GIMME	Fastcore	Akesson	FASTCORMICS
GIMME	-	0.951±0.016	0.429±0.008	0.470±0.009
Fastcore		-	0.437±0.007	0.482±0.008
Akesson			-	0.791±0.022
FASTCORMICS				-
Table for Model 3 and 60 percent input:
	GIMME	Fastcore	Akesson	FASTCORMICS
GIMME	-	0.949±0.013	0.521±0.009	0.566±0.009
Fastcore		-	0.535±0.008	0.587±0.008
Akesson			-	0.837±0.019
FASTCORMICS				-
Table for Model 3 and 70 percent input:
	GIMME	Fastcore	Akesson	FASTCORMICS
GIMME	-	0.946±0.012	0.613±0.011	0.662±0.010
Fastcore		-	0.634±0.010	0.691±0.008
Akesson			-	0.875±0.018
FASTCORMICS				-
Table for Model 3 and 80 percent input:
	GIMME	Fastcore	Akesson	FASTCORMICS
GIMME	-	0.943±0.011	0.715±0.012	0.756±0.011
Fastcore		-	0.743±0.011	0.794±0.008
Akesson			-	0.917±0.016
FASTCORMICS				-
Table for Model 3 and 90 percent input:
	GIMME	Fastcore	Akesson	FASTCORMICS
GIMME	-	0.944±0.012	0.822±0.012	0.850±0.012
Fastcore		-	0.863±0.010	0.897±0.005
Akesson			-	0.957±0.012
FASTCORMICS				-
Table for Model 4 and 50 percent input:
	GIMME	Fastcore	Akesson	FASTCORMICS
GIMME	-	0.952±0.013	0.468±0.009	0.518±0.010
Fastcore		-	0.480±0.009	0.531±0.008
Akesson			-	0.807±0.023
FASTCORMICS				-
Table for Model 4 and 60 percent input:
	GIMME	Fastcore	Akesson	FASTCORMICS
GIMME	-	0.951±0.013	0.553±0.014	0.609±0.010
Fastcore		-	0.571±0.011	0.629±0.008
Akesson			-	0.846±0.024
FASTCORMICS				-
Table for Model 4 and 70 percent input:
	GIMME	Fastcore	Akesson	FASTCORMICS
GIMME	-	0.953±0.011	0.641±0.014	0.695±0.009
Fastcore		-	0.666±0.013	0.722±0.007
Akesson			-	0.886±0.022
FASTCORMICS				-
Table for Model 4 and 80 percent input:
	GIMME	Fastcore	Akesson	FASTCORMICS
GIMME	-	0.951±0.012	0.736±0.017	0.780±0.012
Fastcore		-	0.769±0.014	0.816±0.007
Akesson			-	0.926±0.020
FASTCORMICS				-
Table for Model 4 and 90 percent input:
	GIMME	Fastcore	Akesson	FASTCORMICS
GIMME	-	0.947±0.008	0.833±0.014	0.862±0.008
Fastcore		-	0.878±0.012	0.908±0.005
Akesson			-	0.962±0.015
FASTCORMICS				-
Table for Model 5 and 50 percent input:
	GIMME	Fastcore	Akesson	FASTCORMICS
GIMME	-	0.943±0.008	0.482±0.011	0.540±0.009
Fastcore		-	0.498±0.010	0.556±0.008
Akesson			-	0.793±0.023
FASTCORMICS				-
Table for Model 5 and 60 percent input:
	GIMME	Fastcore	Akesson	FASTCORMICS
GIMME	-	0.945±0.007	0.563±0.012	0.624±0.008
Fastcore		-	0.585±0.010	0.648±0.007
Akesson			-	0.839±0.022
FASTCORMICS				-
Table for Model 5 and 70 percent input:
	GIMME	Fastcore	Akesson	FASTCORMICS
GIMME	-	0.943±0.006	0.641±0.012	0.703±0.009
Fastcore		-	0.671±0.011	0.736±0.007
Akesson			-	0.873±0.020
FASTCORMICS				-
Table for Model 5 and 80 percent input:
	GIMME	Fastcore	Akesson	FASTCORMICS
GIMME	-	0.941±0.006	0.731±0.014	0.781±0.007
Fastcore		-	0.770±0.014	0.823±0.006
Akesson			-	0.918±0.019
FASTCORMICS				-
Table for Model 5 and 90 percent input:
	GIMME	Fastcore	Akesson	FASTCORMICS
GIMME	-	0.938±0.006	0.824±0.014	0.857±0.007
Fastcore		-	0.875±0.014	0.910±0.005
Akesson			-	0.957±0.017
FASTCORMICS				-
Table for Model 6 and 50 percent input:
	GIMME	Fastcore	Akesson	FASTCORMICS
GIMME	-	0.959±0.012	0.514±0.008	0.561±0.008
Fastcore		-	0.524±0.008	0.572±0.007
Akesson			-	0.830±0.020
FASTCORMICS				-
Table for Model 6 and 60 percent input:
	GIMME	Fastcore	Akesson	FASTCORMICS
GIMME	-	0.955±0.010	0.589±0.011	0.643±0.009
Fastcore		-	0.608±0.010	0.662±0.007
Akesson			-	0.863±0.019
FASTCORMICS				-
Table for Model 6 and 70 percent input:
	GIMME	Fastcore	Akesson	FASTCORMICS
GIMME	-	0.953±0.011	0.672±0.013	0.720±0.009
Fastcore		-	0.698±0.010	0.748±0.006
Akesson			-	0.903±0.018
FASTCORMICS				-
Table for Model 6 and 80 percent input:
	GIMME	Fastcore	Akesson	FASTCORMICS
GIMME	-	0.950±0.011	0.753±0.013	0.795±0.010
Fastcore		-	0.788±0.012	0.832±0.005
Akesson			-	0.934±0.015
FASTCORMICS				-
Table for Model 6 and 90 percent input:
	GIMME	Fastcore	Akesson	FASTCORMICS
GIMME	-	0.945±0.010	0.841±0.014	0.867±0.009
Fastcore		-	0.887±0.012	0.916±0.004
Akesson			-	0.965±0.014
FASTCORMICS				-
Table for Model 7 and 50 percent input:
	GIMME	Fastcore	Akesson	FASTCORMICS
GIMME	-	0.941±0.011	0.533±0.009	0.577±0.009
Fastcore		-	0.553±0.007	0.598±0.007
Akesson			-	0.850±0.018
FASTCORMICS				-
Table for Model 7 and 60 percent input:
	GIMME	Fastcore	Akesson	FASTCORMICS
GIMME	-	0.940±0.009	0.609±0.010	0.655±0.009
Fastcore		-	0.637±0.009	0.684±0.007
Akesson			-	0.882±0.016
FASTCORMICS				-
Table for Model 7 and 70 percent input:
	GIMME	Fastcore	Akesson	FASTCORMICS
GIMME	-	0.940±0.008	0.682±0.011	0.726±0.009
Fastcore		-	0.718±0.009	0.763±0.005
Akesson			-	0.913±0.013
FASTCORMICS				-
Table for Model 7 and 80 percent input:
	GIMME	Fastcore	Akesson	FASTCORMICS
GIMME	-	0.943±0.007	0.764±0.011	0.799±0.008
Fastcore		-	0.805±0.010	0.843±0.005
Akesson			-	0.943±0.013
FASTCORMICS				-
Table for Model 7 and 90 percent input:
	GIMME	Fastcore	Akesson	FASTCORMICS
GIMME	-	0.939±0.007	0.846±0.010	0.866±0.008
Fastcore		-	0.898±0.008	0.920±0.004
Akesson			-	0.973±0.010
FASTCORMICS				-
Table for Model 8 and 50 percent input:
	GIMME	Fastcore	Akesson	FASTCORMICS
GIMME	-	0.963±0.006	0.558±0.009	0.599±0.007
Fastcore		-	0.572±0.008	0.613±0.006
Akesson			-	0.867±0.019
FASTCORMICS				-
Table for Model 8 and 60 percent input:
	GIMME	Fastcore	Akesson	FASTCORMICS
GIMME	-	0.962±0.006	0.634±0.009	0.675±0.007
Fastcore		-	0.653±0.008	0.696±0.005
Akesson			-	0.898±0.017
FASTCORMICS				-
Table for Model 8 and 70 percent input:
	GIMME	Fastcore	Akesson	FASTCORMICS
GIMME	-	0.963±0.006	0.711±0.010	0.749±0.007
Fastcore		-	0.735±0.009	0.775±0.005
Akesson			-	0.926±0.014
FASTCORMICS				-
Table for Model 8 and 80 percent input:
	GIMME	Fastcore	Akesson	FASTCORMICS
GIMME	-	0.961±0.006	0.789±0.010	0.820±0.006
Fastcore		-	0.819±0.009	0.850±0.005
Akesson			-	0.952±0.013
FASTCORMICS				-
Table for Model 8 and 90 percent input:
	GIMME	Fastcore	Akesson	FASTCORMICS
GIMME	-	0.963±0.005	0.873±0.010	0.892±0.006
Fastcore		-	0.906±0.009	0.925±0.003
Akesson			-	0.976±0.010
FASTCORMICS				-
Table for Model 9 and 50 percent input:
	GIMME	Fastcore	Akesson	FASTCORMICS
GIMME	-	0.948±0.008	0.575±0.009	0.610±0.008
Fastcore		-	0.596±0.008	0.632±0.007
Akesson			-	0.883±0.017
FASTCORMICS				-
Table for Model 9 and 60 percent input:
	GIMME	Fastcore	Akesson	FASTCORMICS
GIMME	-	0.946±0.006	0.644±0.008	0.679±0.007
Fastcore		-	0.673±0.007	0.708±0.005
Akesson			-	0.913±0.014
FASTCORMICS				-
Table for Model 9 and 70 percent input:
	GIMME	Fastcore	Akesson	FASTCORMICS
GIMME	-	0.945±0.007	0.715±0.009	0.746±0.007
Fastcore		-	0.750±0.008	0.782±0.005
Akesson			-	0.938±0.012
FASTCORMICS				-
Table for Model 9 and 80 percent input:
	GIMME	Fastcore	Akesson	FASTCORMICS
GIMME	-	0.945±0.005	0.788±0.010	0.812±0.007
Fastcore		-	0.830±0.008	0.855±0.005
Akesson			-	0.961±0.010
FASTCORMICS				-
Table for Model 9 and 90 percent input:
	GIMME	Fastcore	Akesson	FASTCORMICS
GIMME	-	0.944±0.005	0.862±0.010	0.877±0.006
Fastcore		-	0.911±0.009	0.927±0.003
Akesson			-	0.981±0.010
FASTCORMICS				-
Table for Model 10 and 50 percent input:
	GIMME	Fastcore	Akesson	FASTCORMICS
GIMME	-	0.953±0.009	0.588±0.008	0.628±0.008
Fastcore		-	0.607±0.008	0.647±0.007
Akesson			-	0.877±0.015
FASTCORMICS				-
Table for Model 10 and 60 percent input:
	GIMME	Fastcore	Akesson	FASTCORMICS
GIMME	-	0.948±0.007	0.655±0.009	0.695±0.008
Fastcore		-	0.682±0.007	0.723±0.005
Akesson			-	0.906±0.013
FASTCORMICS				-
Table for Model 10 and 70 percent input:
	GIMME	Fastcore	Akesson	FASTCORMICS
GIMME	-	0.945±0.010	0.722±0.010	0.758±0.008
Fastcore		-	0.757±0.008	0.794±0.005
Akesson			-	0.933±0.012
FASTCORMICS				-
Table for Model 10 and 80 percent input:
	GIMME	Fastcore	Akesson	FASTCORMICS
GIMME	-	0.947±0.008	0.792±0.009	0.821±0.007
Fastcore		-	0.832±0.008	0.863±0.004
Akesson			-	0.956±0.010
FASTCORMICS				-
Table for Model 10 and 90 percent input:
	GIMME	Fastcore	Akesson	FASTCORMICS
GIMME	-	0.941±0.007	0.860±0.010	0.879±0.007
Fastcore		-	0.911±0.009	0.932±0.003
Akesson			-	0.976±0.009
FASTCORMICS				-
