# Supplementary material for: Benchmarking Procedures for High-Throughput Context Specific Reconstruction Algorithms
Source: Front Physiol. 2016 Jan 22;6:410. doi: 10.3389/fphys.2015.00410 (PMC4722106; doi:10.3389/fphys.2015.00410)
Supplement: Supplementary File 5 — Artificial Models and used Recon and HepatoNet Models in SBML format. [file SupplementaryFile5.zip]

Archive with 14 entries (14 files):
- Consistent_HepatoNet.xml
- Consistent_Recon2.xml
- HepatoNet.xml
- Model1.xml
- Model10.xml
- Model2.xml
- Model3.xml
- Model4.xml
- Model5.xml
- Model6.xml
- Model7.xml
- Model8.xml
- Model9.xml
- Recon2.xml
