# Supplementary material for: Benchmarking Procedures for High-Throughput Context Specific Reconstruction Algorithms
Source: Front Physiol. 2016 Jan 22;6:410. doi: 10.3389/fphys.2015.00410 (PMC4722106; doi:10.3389/fphys.2015.00410)
Supplement: Supplementary File 6 — The sizes of the models of the different tissues built by the tested algorithms and the faction of active reactions in each pathway for the different tissues. [file SupplementaryFile6.xlsx]

## Sheet: Summary
Supplementary File XXX: This file contains the sizes for the models of the different tissues built by the tested algorithms
Model sizes contains the size of the 36 tissue build by the 8 tested algorithms. Note that due to too high computational demands only 16 model could be build for the iMAT algorithm
Selected pathway contains the fraction of active reactions in the bile acid biotin and Heme systhesis for the 36 tissues and the 8 algorithmy
The GIMME sheet contains the fraction active reactions for all tissue models build by GIMME
The iMAT sheet contains the fraction active reactions for all tissue models build by iMAT
The INIT sheet contains the fraction active reactions for all tissue models build by INIT
The Akesson sheet contains the fraction active reactions for all tissue models build by Akesson
The RegrEx sheet contains the fraction active reactions for all tissue models build by RegEx
The FASTCORE sheet contains the fraction active reactions for all tissue models build by FASTCORE
The FASTCORMICS sheet contains the fraction active reactions for all tissue models build by FASRCORMICS
The FASTCORMICS medium constraint sheet contains the fraction active reactions for all tissue models build by FASTCORMICS medium constraint

## Sheet: Model sizes
	heart muscle	thymus	spleen	ovary	kidney	skeletal muscle	pancreas	prostate	small intestine	colon	placenta	bladder	breast	uterus	thyroid	skin	salivary gland	trachea	cerebellum	brain	Fetalbrain	adrenal gland	bone marrow	amygdala	caudate Nucleus	corpus	hippocampus	thalamus	pituitary gland	spinal cord	testis	liver	stomach 1	lung	Fetal lung	Fetal liver
Gimme	2258	2163	2209	2119	2512	2345	2072	2379	2484	2231	2420	1970	1711	2161	2199	2200	2151	2044	2074	1874	2139	2444	2002	1960	2296	2178	2033	2415	2187	2135	1825	3185	2145	2211	1722	2684
iMAT	2849	0	0	0	2919	0	2424	2712	2968	2644	0	0	0	0	0	0	0	0	2644	0	0	3030	0	2110	0	0	2229	2740	0	2670	0	3404	0	0	0	3093
INIT	3250	3155	3160	3190	3427	3181	3400	3203	3477	3360	3581	3211	2955	3190	3303	3341	3394	3587	3307	3222	3318	3458	3543	3319	3414	3322	3224	3350	3425	3317	3212	3504	3310	3375	3403	3606
Akesson	4283	4187	4181	4200	4713	4363	4291	4225	4904	4651	4149	4174	4232	4289	4078	4391	4553	4366	4119	4136	4152	4564	4645	4106	4031	4307	4106	4063	4369	4469	4163	4930	4449	4421	4187	4948
Regrex	3449	3739	226	3586	3529	3688	3446	3270	3429	3532	3413	3632	3605	3205	3466	3103	3478	3334	3592	3504	3663	3591	3481	3543	3612	3560	3570	3331	3219	3165	3449	3444	3510	3435	3505	3234
FASTCORE Z compare tissue	1251	830	1033	1066	1621	1174	731	1264	1673	1467	1434	1276	934	1109	1170	1279	770	1017	1282	1206	1238	1194	1003	1252	1348	1542	1313	1382	1109	1448	1114	2076	1333	1514	720	1743
FASTCORMICS without medium	1096	623	767	744	1178	909	610	919	1292	1063	871	829	686	699	726	1021	542	695	821	746	769	858	921	736	898	1035	800	800	858	997	838	1915	978	1084	589	1540
FASTCORMICS	985	674	775	753	1011	870	646	890	1069	922	811	780	723	682	712	953	593	732	763	730	794	825	869	728	852	1002	775	819	826	972	794	1581	859	947	665	1298

## Sheet: Selected pathway
	Selected pathways: Pathways known to have a more tissue-specific expression were selected to test the prediction power of the model
Bile synthesis
	heart muscle	thymus	spleen	ovary	kidney	skeletal muscle	pancreas	prostate	small intestine	colon	placenta	bladder	breast	uterus	thyroid	skin	salivary gland	trachea	cerebellum	brain	Fetalbrain	adrenal gland	bone marrow	amygdala	caudate Nucleus	corpus	hippocampus	thalamus	pituitary gland	spinal cord	testis	liver	stomach 1	lung	Fetal lung	Fetal liver
Gimme	0.320988	0.308642	0.283951	0.308642	0.382716	0.308642	0.308642	0.308642	0.345679	0.308642	0.419753	0.283951	0.308642	0.308642	0.308642	0.37037	0.259259	0.333333	0.222222	0.271605	0.271605	0.320988	0.259259	0.296296	0.296296	0.358025	0.271605	0.296296	0.296296	0.345679	0.308642	0.753086	0.308642	0.358025	0.259259	0.407407
iMAT	0.432099	0	0	0	0.518519	0	0.444444	0.444444	0.45679	0.419753	0	0	0	0	0	0	0	0	0.419753	0	0	0.308642	0	0.432099	0	0	0.469136	0.444444	0	0.333333	0	0.802469	0	0	0	0.555556
INIT	0.444444	0.518519	0.395062	0.493827	0.506173	0.530864	0.469136	0.382716	0.493827	0.518519	0.45679	0.432099	0.345679	0.308642	0.382716	0.555556	0.506173	0.382716	0.493827	0.407407	0.530864	0.469136	0.54321	0.493827	0.45679	0.617284	0.45679	0.54321	0.555556	0.518519	0.432099	0.54321	0.382716	0.481481	0.506173	0.62963
Akesson	0.654321	0.91358	0.617284	0.950617	0.950617	0.962963	0.950617	0.641975	0.950617	0.950617	0.580247	0.567901	0.790123	0.481481	0.641975	0.864198	0.987654	0.617284	0.802469	0.580247	0.753086	0.777778	0.790123	0.654321	0.654321	0.987654	0.617284	0.938272	0.888889	0.938272	0.62963	0.987654	0.641975	0.753086	0.814815	1
Regrex	0.604938	0.604938	0.0864198	0.740741	0.54321	0.580247	0.654321	0.493827	0.617284	0.54321	0.54321	0.703704	0.641975	0.407407	0.703704	0.345679	0.469136	0.62963	0.617284	0.679012	0.740741	0.703704	0.518519	0.518519	0.617284	0.740741	0.716049	0.753086	0.432099	0.308642	0.493827	0.740741	0.703704	0.580247	0.592593	0.320988
FASTCORE Z compare tissue	0.148148	0.160494	0.0740741	0.111111	0.197531	0.148148	0.0740741	0.333333	0.358025	0.419753	0.234568	0.160494	0.148148	0.111111	0.17284	0.209877	0.123457	0.197531	0.111111	0.123457	0.148148	0.222222	0.0987654	0.148148	0.17284	0.407407	0.123457	0.0987654	0.197531	0.407407	0.123457	0.777778	0.358025	0.17284	0.0864198	0.481481
FASTCORMICS without medium	0.0864198	0.0493827	0.0493827	0.135802	0.148148	0.111111	0.0493827	0.0864198	0.333333	0.320988	0.197531	0.0617284	0.0864198	0.0864198	0.0864198	0.222222	0.0987654	0.111111	0.0864198	0.0740741	0.0740741	0.160494	0.0864198	0.0864198	0.111111	0.444444	0.0740741	0.0864198	0.246914	0.395062	0.0740741	0.765432	0.160494	0.135802	0.111111	0.518519
FASTCORMICS	0.0617284	0.0740741	0.0493827	0.111111	0.135802	0.0864198	0	0.0864198	0.308642	0.333333	0.135802	0.0617284	0.111111	0.0864198	0.0987654	0.185185	0.0864198	0.111111	0.111111	0.0740741	0.0617284	0.197531	0.0617284	0.0864198	0.111111	0.345679	0.0740741	0.0864198	0.222222	0.382716	0.0740741	0.740741	0.135802	0.111111	0.0740741	0.419753
Heme Synthesis	heart muscle	thymus	spleen	ovary	kidney	skeletal muscle	pancreas	prostate	small intestine	colon	placenta	bladder	breast	uterus	thyroid	skin	salivary gland	trachea	cerebellum	brain	Fetalbrain	adrenal gland	bone marrow	amygdala	caudate Nucleus	corpus	hippocampus	thalamus	pituitary gland	spinal cord	testis	liver	stomach 1	lung	Fetal lung	Fetal liver
Gimme	0	0	0	1	0	0	0	0	1	0	0	1	1	0	1	1	0	0	0	0	0	0	1	0	0	0	0	0	0	0	0	0	0	0	0	0
iMAT	0	0	0	0	0	0	0	0	1	0	0	0	0	0	0	0	0	0	0	0	0	0	0	0	0	0	0	0	0	0	0	0	0	0	0	0
INIT	1	0	1	1	1	0	0	1	1	1	0	1	1	1	0	0	1	1	1	1	0	0	0	0	0	1	0	1	0	0	1	1	1	1	0	0
Akesson	1	1	1	1	1	1	1	1	1	1	1	1	1	1	1	1	1	1	1	1	1	1	1	1	1	1	1	1	1	1	1	1	1	1	1	1
Regrex	0	1	0	0	1	1	0	1	1	0	1	1	0	0	1	0	1	1	1	1	0	1	0	1	1	1	0	1	0	1	1	1	0	1	0	1
FASTCORE Z compare tissue	0	0	1	0	0	0	0	0	0	0	1	0	0	1	1	1	0	0	0	0	0	0	1	1	0	0	0	0	0	0	0	1	0	1	0	1
FASTCORMICS without medium	0	0	0	0	0	0	0	0	0	0	0	0	0	1	1	0	0	0	0	0	0	0	0	0	0	0	0	0	0	0	0	1	0	0	0	0
FASTCORMICS	0	0	0	0	0	0	0	0	0	0	1	0	0	1	1	0	0	0	0	0	0	0	0	0	0	0	0	0	0	0	0	1	0	0	0	0

## Sheet: GIMME
	heart_muscle	thymus	spleen	ovary	kidney	skeletal_muscle	pancreas	prostate	small_intestine	colon	placenta	bladder	breast	uterus	thyroid	skin_1	salivary_gland	trachea	cerebellum	brain	Fetalbrain	adrenal_gland	bone_marrow	amygdala	caudate_Nucleus	corpus	hippocampus	thalamus	pituitary_gland	spinal_cord	testis	liver	stomach_1	lung	Fetal_lung	Fetal_liver
	0.46281	0.727273	0.727273	0.768595	0.743802	0.785124	0.454545	0.760331	0.760331	0.768595	0.785124	0.768595	0.760331	0.768595	0.768595	0.785124	0.793388	0.785124	0.785124	0.785124	0.46281	0.760331	0.752066	0.760331	0.504132	0.743802	0.760331	0.801653	0.760331	0.743802	0.752066	0.801653	0.77686	0.694215	0.446281	0.735537
Alanine and aspartate metabolism	0.384615	0.307692	0.153846	0.384615	0.538462	0.307692	0.384615	0.384615	0.538462	0.538462	0.307692	0.153846	0.153846	0.384615	0.230769	0.230769	0.384615	0.384615	0.538462	0.692308	0.461538	0.384615	0.307692	0.692308	0.615385	0.615385	0.692308	0.692308	0.461538	0.615385	0.461538	0.692308	0.615385	0.538462	0.153846	0.538462
Aminosugar metabolism	0	0	0.366667	0.133333	0.2	0.0333333	0.0333333	0.1	0.2	0.4	0	0	0	0.166667	0.0333333	0.0333333	0.233333	0.233333	0	0	0.0333333	0.0333333	0.0666667	0	0	0	0	0.0333333	0	0	0.0333333	0.0333333	0.3	0.3	0.0333333	0.3
Androgen and estrogen synthesis and metabolism	0	0	0	0	0	0	0	0	0	0	1	0	0	0	0	0	1	0	0	0	0	0	0	0	0	0	0	1	0	0	0	0	0	0	0	0
Arachidonic acid metabolism	1	1	1	1	1	1	1	1	1	1	1	1	1	1	1	1	1	1	1	1	1	1	1	1	1	1	1	1	1	1	1	1	1	1	1	1
Arginine and Proline Metabolism	0.375	0.09375	0.25	0.28125	0.4375	0.25	0.375	0.3125	0.375	0.03125	0.0625	0.03125	0	0.375	0.03125	0.09375	0.53125	0.34375	0.09375	0.28125	0.3125	0.28125	0.875	0.25	0.28125	0.15625	0.125	0.40625	0.3125	0.125	0.03125	0.375	0.34375	0.15625	0.5	0.625
Bile acid synthesis	0.320988	0.308642	0.283951	0.308642	0.382716	0.308642	0.308642	0.308642	0.345679	0.308642	0.419753	0.283951	0.308642	0.308642	0.308642	0.37037	0.259259	0.333333	0.222222	0.271605	0.271605	0.320988	0.259259	0.296296	0.296296	0.358025	0.271605	0.296296	0.296296	0.345679	0.308642	0.753086	0.308642	0.358025	0.259259	0.407407
Biotin metabolism	0	0	0	0	0	0	0	0	0.0833333	0	0.0833333	0	0	0	0	0	0	0	0	0	0	0	0.0833333	0	0	0	0	0	0	0	0	0.0833333	0.0833333	0	0	0.0833333
Blood group synthesis	0	0	0	0	0	0	0	0	0	0	0	0	0	0	0	0	0	0	0	0	0	0	0	0	0	0	0	0	0	0	0	0	0	0	0	0
Butanoate metabolism	0.333333	0	0	0.333333	0.333333	0.333333	0	0.333333	0.666667	0.666667	0	0	0.333333	0	0.333333	0.333333	0.333333	0.333333	0.333333	0	0	0	0	0	0	0.333333	0	0	0.666667	0	0	0.666667	0.333333	0	0	0.666667
C5-branched dibasic acid metabolism	1	0	0	0	0	1	0	1	0	0	0	0	0	0	0	0	0	0	0	0	0	0	0	0	0	0	0	0	0	0	0	0	0	0	0	0
Cholesterol metabolism	0.282609	0.0869565	0.23913	0.282609	0.217391	0.217391	0.217391	0.217391	0.369565	0.304348	0.23913	0.26087	0.23913	0.326087	0.217391	0.565217	0.391304	0.26087	0.369565	0.369565	0.413043	0.565217	0.173913	0.391304	0.217391	0.347826	0.391304	0.347826	0.108696	0.347826	0.347826	0.434783	0.369565	0.23913	0.369565	0.565217
Chondroitin sulfate degradation	0	0	0	0	0	0	0	0	0	0	0	0	0	0	0	0	0	0	0	0	0	0	0	0	0	0	0	0	0	0	0	0	0	0	0	0
Citric acid cycle	0.7	0.5	0.5	0.45	0.8	0.7	0.4	0.65	0.6	0.8	0.55	0.55	0.5	0.5	0.6	0.6	0.5	0.5	0.45	0.5	0.5	0.5	0.35	0.55	0.5	0.6	0.65	0.5	0.55	0.5	0.5	0.85	0.65	0.55	0.35	0.6
CoA catabolism	0.333333	0.5	0.5	0.166667	0.333333	0.5	0.333333	0.333333	0.333333	0.333333	0.5	0.333333	0.5	0.333333	0.5	0.333333	0.333333	0.333333	0.5	0.5	0.333333	0.333333	0.5	0.5	0.333333	0.333333	0.5	0.5	0.5	0.5	0.5	0.5	0.5	0.5	0.5	0.5
CoA synthesis	0.166667	0.222222	0.222222	0.111111	0.166667	0.222222	0.166667	0.166667	0.166667	0.166667	0.5	0.166667	0.222222	0.166667	0.5	0.222222	0.166667	0.166667	0.222222	0.222222	0.166667	0.166667	0.222222	0.222222	0.166667	0.222222	0.222222	0.222222	0.555556	0.222222	0.222222	0.555556	0.222222	0.222222	0.222222	0.277778
Cysteine Metabolism	0.333333	0	0	0	0.333333	0.333333	0.333333	0.333333	0.333333	0.333333	0	0	0	0.333333	0	0.333333	0.333333	0.333333	0.333333	0.333333	0.333333	0.666667	0	0.333333	0.333333	0.333333	0.333333	0.333333	0	0.333333	0.333333	1	0.333333	0.666667	0	0.333333
Cytochrome metabolism	0.285714	0.142857	0.214286	0.214286	0.428571	0.285714	0.214286	0.214286	0.571429	0.285714	0.285714	0.142857	0.214286	0.0714286	0.0714286	0.214286	0.357143	0.285714	0.142857	0.285714	0.214286	0.285714	0.285714	0	0.285714	0.357143	0.214286	0.285714	0.0714286	0.285714	0.0714286	0.785714	0.5	0.0714286	0.285714	0.428571
D-alanine metabolism	0.333333	0.333333	0	0.333333	0.333333	0.333333	0	0.333333	0.333333	0.333333	0.333333	0.333333	0	0.333333	0	0.333333	0	0	0.666667	0	0.333333	0.333333	0	0.333333	0.333333	0.333333	0.333333	0.333333	0	1	0.333333	1	0.333333	0	0	0.333333
Dietary fiber binding	1	1	1	1	1	1	1	1	1	1	1	1	1	1	1	1	1	1	1	1	1	1	1	1	1	1	1	1	1	1	1	1	1	1	1	1
Eicosanoid metabolism	0.666667	0.433333	0.566667	0.533333	0.8	0.433333	0.5	0.6	0.833333	0.6	0.533333	0.7	0.433333	0.533333	0.6	0.566667	0.6	0.633333	0.6	0.533333	0.433333	0.666667	0.733333	0.533333	0.533333	0.566667	0.533333	0.533333	0.566667	0.566667	0.466667	0.733333	0.633333	0.666667	0.5	0.633333
Exchange/demand reaction	0.489146	0.455861	0.502171	0.465991	0.589001	0.458755	0.510854	0.506512	0.615051	0.554269	0.503618	0.470333	0.455861	0.497829	0.494935	0.479016	0.529667	0.505065	0.434153	0.45152	0.439942	0.507959	0.489146	0.424023	0.465991	0.47178	0.457308	0.480463	0.47178	0.470333	0.439942	0.626628	0.534009	0.476122	0.450072	0.539797
Fatty acid oxidation	0.115625	0.0609375	0.128125	0.114062	0.303125	0.126562	0.084375	0.153125	0.176563	0.160938	0.0375	0.065625	0.0796875	0.065625	0.120313	0.1375	0.078125	0.103125	0.0296875	0.03125	0.0109375	0.128125	0.0765625	0.0359375	0.0640625	0.0671875	0.0578125	0.065625	0.134375	0.08125	0.0296875	0.521875	0.167187	0.0703125	0.034375	0.140625
Fatty acid synthesis	0.146667	0.253333	0.306667	0.84	0.266667	0.106667	0.773333	0.773333	0.28	0.253333	0.266667	0.773333	0.68	0.84	0.253333	0.826667	0.106667	0.773333	0.76	0.76	0.76	0.893333	0.306667	0.76	0.773333	0.773333	0.773333	0.826667	0.773333	0.826667	0.213333	0.866667	0.106667	0.773333	0.613333	0.813333
Folate metabolism	0.137931	0	0.172414	0.137931	0.12069	0.137931	0.172414	0.103448	0.103448	0.655172	0.706897	0.12069	0.0517241	0.137931	0.0517241	0.0172414	0.0344828	0.137931	0.0517241	0.0517241	0.0517241	0.0344828	0.206897	0.0172414	0.0172414	0.155172	0.0172414	0.0172414	0.0517241	0.155172	0	0.896552	0.0517241	0.103448	0.0517241	0.896552
Fructose and mannose metabolism	0.52381	0.52381	0.714286	0.571429	0.714286	0.571429	0.47619	0.761905	0.619048	0.619048	0.428571	0.333333	0.428571	0.428571	0.619048	0.619048	0.761905	0.666667	0.52381	0.52381	0.380952	0.52381	0.571429	0.428571	0.428571	0.47619	0.428571	0.47619	0.52381	0.47619	0.380952	0.714286	0.761905	0.714286	0.571429	0.761905
Galactose metabolism	0.1	0.2	0.3	0.2	0.4	0.1	0.2	0.2	0.8	0.3	0.2	0.2	0.2	0.2	0.2	0.2	0.2	0.2	0.2	0.2	0.2	0.2	0.2	0.1	0.1	0.1	0.1	0.1	0.2	0.2	0.2	0.6	0.3	0.2	0.1	0.6
Glutamate metabolism	0.533333	0.4	0.4	0.533333	0.6	0.4	0.466667	0.4	0.6	0.4	0.466667	0.4	0.4	0.466667	0.4	0.4	0.466667	0.466667	0.6	0.666667	0.466667	0.4	0.533333	0.666667	0.666667	0.6	0.666667	0.666667	0.6	0.6	0.333333	0.866667	0.4	0.4	0.466667	0.6
Glutathione metabolism	0.3125	0.25	0.25	0.4375	0.9375	0.3125	0.5625	0.25	0.75	0.25	0.4375	0.25	0.3125	0.25	0.5625	0.25	0.375	0.25	0.25	0.25	0.25	0.3125	0.625	0.25	0.25	0.25	0.25	0.25	0.25	0.25	0.25	0.75	0.375	0.375	0.375	0.5625
Glycerophospholipid metabolism	0.615385	0.538462	0.5	0.5	0.538462	0.519231	0.519231	0.461538	0.634615	0.461538	0.519231	0.461538	0.423077	0.423077	0.5	0.557692	0.596154	0.519231	0.576923	0.596154	0.519231	0.519231	0.557692	0.5	0.5	0.5	0.538462	0.653846	0.480769	0.538462	0.557692	0.634615	0.480769	0.288462	0.538462	0.423077
Glycine, serine, alanine and threonine metabolism	0.166667	0.133333	0.166667	0.2	0.533333	0.166667	0.133333	0.166667	0.2	0.166667	0.433333	0.133333	0.166667	0.133333	0.166667	0.133333	0.166667	0.133333	0.133333	0.233333	0.1	0.366667	0.2	0.166667	0.4	0.133333	0.166667	0.2	0.1	0.2	0.133333	0.8	0.166667	0.266667	0.366667	0.633333
Glycolysis/gluconeogenesis	0.692308	0.666667	0.615385	0.641026	0.74359	0.74359	0.615385	0.666667	0.769231	0.717949	0.641026	0.692308	0.666667	0.666667	0.641026	0.692308	0.692308	0.692308	0.666667	0.666667	0.666667	0.666667	0.641026	0.692308	0.666667	0.717949	0.666667	0.666667	0.666667	0.692308	0.666667	0.897436	0.692308	0.641026	0.641026	0.846154
Glycosphingolipid metabolism	0.2	0.2	0.2	0.2	0.2	0.2	0.2	0.2	0.6	0.2	0.2	0.2	0.2	0.2	0.2	0.2	0.2	0.2	0.2	0.2	0.2	0.2	0.2	0.2	0.2	0.2	0.2	0.2	0.2	0.4	0.2	0.2	0.4	0.2	0.2	0.4
Glyoxylate and dicarboxylate metabolism	0.363636	0.363636	0.363636	0.363636	0.363636	0.363636	0.363636	0.363636	0.363636	0.363636	0.363636	0.363636	0.363636	0.363636	0.363636	0.363636	0.363636	0.363636	0.363636	0.363636	0.363636	0.363636	0.363636	0.363636	0.363636	0.363636	0.363636	0.363636	0.363636	0.363636	0.363636	1	0.363636	0.363636	0.363636	0.363636
Heme degradation	0	0	0	0.333333	0	0	0	0.333333	1	0.333333	0.333333	0	0	0.333333	0	0	0	0	0	0	0	0	0	0	0	0.333333	0	0	0	0	0	0.333333	0.333333	0	0	0.333333
Heme synthesis	0	0	0	1	0	0	0	0	1	0	0	1	1	0	1	1	0	0	0	0	0	0	1	0	0	0	0	0	0	0	0	0	0	0	0	0
Heparan sulfate degradation	0	0	0	0	0	0	0	0	0	0	0	0	0	0	0	0	0	0	0	0	0	0	0	0	0	0	0	0	0	0	0	0	0	0	0	0
Histidine metabolism	0.2	0.2	0.2	0.2	0.3	0.2	0.2	0.2	0.3	0.3	0.2	0.2	0.2	0.2	0.2	0.2	0.2	0.2	0.2	0.2	0.2	0.2	0.2	0.2	0.2	0.2	0.2	0.2	0.2	0.2	0.2	0.6	0.3	0.2	0.2	0.6
Hyaluronan metabolism	0	0	0	0	0	0	0	0	0	0.6	0	0	0	0	0	0	0	0	0	0	0	0	0	0	0	0	0	0	0	0	0	0	0	0	0	0
Inositol phosphate metabolism	0.673469	0.918367	0.857143	0.857143	0.693878	0.693878	0.836735	0.734694	0.77551	0.836735	0.755102	0.836735	0.857143	0.755102	0.734694	0.877551	0.734694	0.734694	0.734694	0.816327	0.714286	0.653061	0.77551	0.816327	0.877551	0.77551	0.816327	0.816327	0.714286	0.77551	0.77551	0.693878	0.612245	0.734694	0.755102	0.653061
Keratan sulfate degradation	0.0133333	0.0133333	0.0133333	0.0133333	0.0133333	0.0133333	0.0133333	0.0133333	0.0133333	0.0133333	0.0133333	0.0133333	0.0133333	0.0133333	0.0133333	0.0133333	0.0133333	0.0133333	0.0133333	0.0133333	0.0133333	0.0133333	0.0133333	0.0133333	0.0133333	0.0133333	0.0133333	0.0133333	0.0133333	0.0133333	0.0133333	0.0133333	0.0133333	0.0133333	0.0133333	0.0133333
Keratan sulfate synthesis	0	0	0	0	0	0	0	0	0	0	0	0	0	0	0	0	0	0	0	0	0	0	0	0	0	0	0	0	0	0	0	0	0	0	0	0
Limonene and pinene degradation	1	0	0	0	1	1	0	0	1	1	0	0	0	1	0	0	1	1	0	1	0	1	1	0	1	1	1	1	0	0	0	1	1	0	1	1
Lysine metabolism	0.0714286	0	0	0.142857	0.142857	0.0714286	0	0	0	0	0.142857	0	0.142857	0	0	0.0714286	0	0	0	0	0	0	0	0	0	0	0	0	0	0.142857	0	0.571429	0.0714286	0	0	0.142857
Methionine and cysteine metabolism	0.538462	0.153846	0.153846	0.153846	0.384615	0.346154	0.538462	0.384615	0.384615	0.384615	0.192308	0.153846	0.115385	0.538462	0.269231	0.346154	0.538462	0.538462	0.576923	0.5	0.538462	0.346154	0.153846	0.5	0.5	0.538462	0.5	0.5	0.5	0.576923	0.538462	0.692308	0.307692	0.346154	0.153846	0.615385
Miscellaneous	0.484848	0.333333	0.30303	0.272727	0.484848	0.333333	0.424242	0.333333	0.545455	0.363636	0.30303	0.333333	0.272727	0.363636	0.30303	0.333333	0.424242	0.515152	0.272727	0.30303	0.30303	0.333333	0.393939	0.30303	0.30303	0.30303	0.30303	0.333333	0.30303	0.333333	0.393939	0.363636	0.424242	0.333333	0.242424	0.333333
N-glycan degradation	0.0833333	0.0833333	0.0833333	0.0833333	0.0833333	0.0833333	0.0833333	0.0833333	0.0833333	0.0833333	0.0833333	0.0833333	0.0833333	0.0833333	0.0833333	0.0833333	0.0833333	0.0833333	0.0833333	0.0833333	0.0833333	0.0833333	0.0833333	0.0833333	0.0833333	0.0833333	0.0833333	0.0833333	0.0833333	0.0833333	0.0833333	0.0833333	0.0833333	0.0833333	0.0833333	0.0833333
N-glycan synthesis	0	1	1	1	1	1	1	1	1	1	1	1	1	1	1	1	1	1	0	0	0	1	0	1	0	1	1	0	1	1	1	1	1	1	0	1
NAD metabolism	0.421053	0.315789	0.473684	0.210526	0.526316	0.210526	0.526316	0.368421	0.473684	0.315789	0.526316	0.210526	0.0526316	0.368421	0.578947	0.368421	0.263158	0.473684	0.105263	0.105263	0.105263	0.210526	0.473684	0.105263	0.105263	0	0.105263	0.315789	0.105263	0.315789	0.105263	0.473684	0.473684	0.368421	0.210526	0.368421
Nucleotide interconversion	0.269939	0.503067	0.527607	0.613497	0.509202	0.564417	0.496933	0.558282	0.515337	0.576687	0.576687	0.613497	0.601227	0.680982	0.601227	0.503067	0.601227	0.533742	0.294479	0.361963	0.319018	0.294479	0.349693	0.631902	0.625767	0.588957	0.625767	0.631902	0.564417	0.638037	0.245399	0.570552	0.546012	0.631902	0.325153	0.742331
Nucleotide salvage pathway	0	0	1	0.666667	1	0	1	1	0.333333	0	0.333333	0.666667	0	1	1	0.333333	0.333333	0.666667	0.666667	0.666667	0.666667	0	1	0.666667	0.666667	0	0.666667	0.666667	0	0.666667	0	0.333333	1	0.333333	0	1
O-glycan synthesis	0	0	0	0	0	0	0	0	0	0	0	0	0	0	0	0	0	0	0	0	0	0	0	0	0	0	0	0	0	0	0	0	0	0	0	0
Oxidative phosphorylation	0.7	0.3	0.4	0.4	0.5	0.7	0.3	0.9	0.5	0.6	0.5	0.5	0.5	0.4	0.5	0.5	0.6	0.4	0.4	0.3	0.2	0.4	0.3	0.5	0.2	0.4	0.4	0.5	0.5	0.3	0.3	0.5	0.6	0.5	0.2	0.5
Pentose phosphate pathway	0.486486	0.432432	0.513514	0.621622	0.513514	0.297297	0.405405	0.540541	0.621622	0.540541	0.567568	0.378378	0.351351	0.486486	0.621622	0.378378	0.567568	0.459459	0.351351	0.351351	0.351351	0.486486	0.621622	0.297297	0.297297	0.297297	0.297297	0.594595	0.405405	0.405405	0.405405	0.675676	0.621622	0.405405	0.540541	0.72973
Phenylalanine metabolism	0	0	0	0	0	0	0	0.285714	0	0	0	0	0.285714	0	0	0.285714	0.285714	0.285714	0	0	0	0.285714	0.285714	0	0	0	0	0	0	0	0	0.142857	0.285714	0.285714	0	0.142857
Phosphatidylinositol phosphate metabolism	0.85	0.8	0.8	0.8	0.7	0.75	0.85	0.75	0.8	0.75	0.75	0.75	0.8	0.75	0.75	0.85	0.85	0.75	0.8	0.75	0.8	0.8	0.8	0.75	0.85	0.75	0.75	0.8	0.75	0.75	0.65	0.8	0.75	0.75	0.8	0.8
Propanoate metabolism	0.363636	0.454545	0.272727	0.363636	0.363636	0.363636	0.181818	0.363636	0.454545	0.363636	0.363636	0.454545	0.363636	0.454545	0.363636	0.818182	0.454545	0.363636	0.454545	0.454545	0.636364	0.363636	0.272727	0.545455	0.454545	0.636364	0.545455	0.454545	0.545455	0.454545	0.454545	0.727273	0.454545	0.272727	0.363636	0.818182
Purine catabolism	0.62069	0.517241	0.758621	0.482759	0.689655	0.517241	0.758621	0.586207	0.793103	0.551724	0.689655	0.586207	0.517241	0.655172	0.793103	0.689655	0.724138	0.724138	0.448276	0.551724	0.482759	0.448276	0.655172	0.517241	0.551724	0.413793	0.551724	0.689655	0.275862	0.62069	0.275862	0.62069	0.758621	0.482759	0.448276	0.724138
Purine synthesis	0.384615	0.230769	0.384615	0.384615	0.384615	0.384615	0.384615	0.384615	0.384615	0.230769	0.384615	0.384615	0.384615	0.384615	0.384615	0.384615	0.230769	0.384615	0.384615	0.384615	0.384615	0.230769	0.384615	0.384615	0.384615	0.153846	0.384615	0.384615	0.384615	0.384615	0.230769	0.384615	0.384615	0.384615	0.384615	0.384615
Pyrimidine catabolism	0.193548	0.193548	0.387097	0.225806	0.258065	0.290323	0.354839	0.290323	0.354839	0.258065	0.354839	0.354839	0.322581	0.354839	0.451613	0.354839	0.387097	0.387097	0.225806	0.419355	0.225806	0.225806	0.322581	0.387097	0.419355	0.290323	0.387097	0.419355	0.290323	0.419355	0.193548	0.612903	0.225806	0.387097	0.193548	0.387097
Pyrimidine synthesis	0.352941	0.235294	0.470588	0.411765	0.235294	0.352941	0.470588	0.352941	0.352941	0.352941	0.529412	0.411765	0.470588	0.529412	0.294118	0.352941	0.529412	0.470588	0.352941	0.294118	0.470588	0.470588	0.529412	0.294118	0.411765	0.411765	0.294118	0.352941	0.529412	0.470588	0.647059	0.647059	0.352941	0.352941	0.529412	0.647059
Pyruvate metabolism	0.758621	0.793103	0.793103	0.827586	0.862069	0.896552	0.758621	0.862069	0.827586	0.793103	0.758621	0.862069	0.724138	0.793103	0.793103	0.827586	0.827586	0.758621	0.448276	0.862069	0.793103	0.862069	0.827586	0.896552	0.862069	0.931034	0.862069	0.862069	0.827586	0.896552	0.827586	0.931034	0.793103	0.827586	0.758621	0.862069
R group synthesis	0.9	0.86	0.9	0.9	0.94	0.86	0.9	0.9	0.58	0.86	0.62	0.9	0.58	0.9	0.86	0.9	0.86	0.9	0.66	0.66	0.62	0.92	0.9	0.66	0.9	0.9	0.9	0.9	0.9	0.9	0.58	1	0.86	0.9	0.56	0.66
ROS detoxification	1	0.857143	0.857143	1	1	1	1	1	0.714286	1	0.857143	1	0.857143	1	1	0.857143	1	1	0.714286	0.857143	0.714286	0.857143	0.857143	0.857143	1	1	1	1	0.857143	1	0.857143	0.857143	0.857143	1	0.857143	0.714286
Sphingolipid metabolism	0.113924	0.177215	0.177215	0.113924	0.113924	0.0886076	0.151899	0.0759494	0.202532	0.164557	0.139241	0.113924	0.101266	0.164557	0.189873	0.164557	0.126582	0.113924	0.113924	0.113924	0.113924	0.113924	0.0886076	0.126582	0.113924	0.126582	0.126582	0.113924	0.113924	0.177215	0.164557	0.101266	0.151899	0.0886076	0.151899	0.113924
Squalene and cholesterol synthesis	0.166667	0	0.166667	0.166667	0.166667	0.166667	0.166667	0.166667	0.166667	0.166667	0.166667	0.166667	0.166667	0.166667	0.166667	0.333333	0.166667	0.166667	0.166667	0.166667	0.333333	0.166667	0	0.333333	0.166667	0.166667	0.333333	0.166667	0	0.166667	0.166667	0.166667	0.166667	0.166667	0.166667	0.333333
Starch and sucrose metabolism	0.333333	0.166667	0.291667	0.166667	0.125	0.333333	0.375	0.458333	0.416667	0.291667	0.25	0.166667	0.125	0.166667	0.208333	0.166667	0.333333	0.125	0.166667	0.166667	0.125	0.166667	0.125	0.166667	0.125	0.125	0.125	0.166667	0.166667	0.166667	0.125	0.541667	0.125	0.166667	0.0833333	0.166667
Steroid metabolism	0.04	0.04	0.04	0.1	0.06	0.04	0.04	0.08	0.18	0.14	0.14	0.04	0.08	0.06	0.04	0.1	0.1	0.1	0.04	0.06	0.06	0.28	0.04	0.06	0.06	0.1	0.06	0.06	0.04	0.08	0.04	0.26	0.12	0.08	0.06	0.16
Taurine and hypotaurine metabolism	0.625	0.25	0.25	0.25	0.25	0.25	0.625	0.25	0.25	0.25	0.25	0.25	0.25	0.625	0.25	0.25	0.625	0.625	0.625	0.75	0.75	0.25	0.625	0.75	0.75	0.75	0.75	0.75	0.75	0.75	0.5	0.75	0.25	0.25	0.625	0.5
Tetrahydrobiopterin metabolism	0.5	0.25	0.25	0.5	0.5	0.5	0.5	0.333333	0.75	0.25	0.333333	0.458333	0.375	0.5	0.5	0.333333	0.458333	0.375	0.375	0.375	0.375	0.458333	0.375	0.333333	0.333333	0.375	0.333333	0.333333	0.458333	0.5	0.333333	0.958333	0.458333	0.458333	0.5	0.958333
Thiamine metabolism	0.5	0	0.5	0.5	0.5	0.5	0.5	0.333333	0.166667	0.333333	0.166667	0.333333	0.166667	0.5	0.5	0	0.5	0.5	0.5	0.5	0.5	0.333333	0.5	0.333333	0.333333	0.333333	0.333333	0.333333	0.333333	0.333333	0.5	0.166667	0.333333	0	0.5	0.5
Transport, endoplasmic reticular	0.455882	0.426471	0.455882	0.5	0.529412	0.433824	0.411765	0.5	0.639706	0.580882	0.529412	0.441176	0.426471	0.5	0.463235	0.492647	0.5	0.463235	0.419118	0.433824	0.411765	0.514706	0.411765	0.441176	0.411765	0.470588	0.419118	0.463235	0.397059	0.433824	0.448529	0.720588	0.536765	0.411765	0.441176	0.617647
Transport, extracellular	0.487901	0.504905	0.438195	0.323087	0.379987	0.531066	0.332897	0.470242	0.381949	0.292348	0.555265	0.279922	0.181818	0.332243	0.410072	0.331589	0.323741	0.251799	0.472858	0.275997	0.512753	0.492479	0.311315	0.305428	0.522564	0.399608	0.321779	0.529758	0.41138	0.320471	0.315893	0.454545	0.287116	0.438195	0.228908	0.426422
Transport, golgi apparatus	0.0769231	0.0769231	0	0	0	0	0	0	0.0769231	0	0	0	0.0769231	0.0769231	0	0.0769231	0.0769231	0	0	0	0	0	0	0.0769231	0	0	0.0769231	0.0769231	0	0	0.0769231	0.0769231	0	0	0	0
Transport, lysosomal	0.212766	0.212766	0.212766	0.170213	0.212766	0.212766	0.212766	0.212766	0.265957	0.414894	0.351064	0.212766	0.212766	0.212766	0.212766	0.212766	0.212766	0.212766	0.212766	0.212766	0.212766	0.212766	0.244681	0.212766	0.212766	0.212766	0.212766	0.212766	0.212766	0.255319	0.212766	0.361702	0.255319	0.212766	0.212766	0.414894
Transport, mitochondrial	0.575862	0.510345	0.524138	0.672414	0.7	0.575862	0.627586	0.541379	0.655172	0.7	0.562069	0.613793	0.475862	0.665517	0.551724	0.631034	0.610345	0.637931	0.493103	0.562069	0.613793	0.662069	0.562069	0.551724	0.562069	0.572414	0.555172	0.555172	0.527586	0.703448	0.589655	0.786207	0.558621	0.524138	0.624138	0.772414
Transport, nuclear	0.48	0.54	0.48	0.56	0.5	0.48	0.48	0.48	0.48	0.52	0.48	0.56	0.44	0.56	0.48	0.46	0.52	0.48	0.52	0.62	0.62	0.52	0.58	0.62	0.56	0.5	0.62	0.58	0.52	0.56	0.48	0.52	0.48	0.56	0.52	0.58
Transport, peroxisomal	0.553719	0.38843	0.380165	0.471074	0.636364	0.495868	0.53719	0.438017	0.578512	0.553719	0.38843	0.46281	0.338843	0.396694	0.446281	0.504132	0.471074	0.479339	0.31405	0.305785	0.338843	0.479339	0.421488	0.454545	0.454545	0.528926	0.446281	0.46281	0.363636	0.413223	0.421488	0.752066	0.545455	0.347107	0.347107	0.545455
Triacylglycerol synthesis	0.5	0.4	0.4	0.4	0.4	0.8	0.5	0.7	0.5	0.5	0.5	0.7	0.7	0.4	0.5	0.7	0.6	0.7	0.7	0.4	0.5	0.5	0.5	0.4	0.5	0.4	0.4	0.4	0.6	0.7	0.4	0.5	0.5	0.7	0.5	0.5
Tryptophan metabolism	0.393939	0.333333	0.30303	0.333333	0.393939	0.333333	0.181818	0.212121	0.393939	0.333333	0.0606061	0.333333	0.151515	0.484848	0.151515	0.424242	0.272727	0.333333	0.212121	0.212121	0.212121	0.393939	0.30303	0.212121	0.212121	0.333333	0.212121	0.272727	0.333333	0.272727	0.212121	0.878788	0.333333	0.454545	0.272727	0.575758
Tyrosine metabolism	0.0666667	0.0444444	0.0444444	0.0444444	0.133333	0.0666667	0.0666667	0.111111	0.0666667	0.0666667	0.0888889	0.0444444	0.0888889	0.0666667	0.0888889	0.311111	0.244444	0.2	0.0222222	0.0666667	0.0666667	0.2	0.177778	0.0666667	0.0666667	0.111111	0.0666667	0.0666667	0.0666667	0.0666667	0.0666667	0.2	0.222222	0.222222	0.0444444	0.155556
Ubiquinone synthesis	0	0	0	0	0	0	0	0	0	0	0	0	0	0	0	0	0	0	0	0	0	0	0	0	0	0	0	0	0	0	0	0	0	0	0	0
Unassigned	0.392308	0.407692	0.392308	0.4	0.515385	0.453846	0.361538	0.530769	0.592308	0.4	0.415385	0.430769	0.461538	0.415385	0.430769	0.538462	0.484615	0.446154	0.407692	0.392308	0.361538	0.715385	0.484615	0.369231	0.307692	0.376923	0.369231	0.376923	0.4	0.392308	0.4	0.561538	0.523077	0.523077	0.369231	0.607692
Urea cycle	0.424242	0.181818	0.272727	0.363636	0.727273	0.454545	0.30303	0.363636	0.666667	0.515152	0.484848	0.181818	0.272727	0.484848	0.333333	0.393939	0.484848	0.30303	0.363636	0.393939	0.515152	0.242424	0.424242	0.363636	0.393939	0.242424	0.333333	0.393939	0.393939	0.212121	0.181818	0.515152	0.484848	0.212121	0.30303	0.606061
Valine, leucine, and isoleucine metabolism	0.25	0.111111	0.166667	0.194444	0.388889	0.25	0.25	0.222222	0.194444	0.25	0.111111	0.138889	0.25	0.194444	0.194444	0.166667	0.166667	0.194444	0.222222	0.25	0.166667	0.166667	0.166667	0.25	0.305556	0.305556	0.25	0.25	0.444444	0.25	0.111111	0.777778	0.333333	0.111111	0.166667	0.25
Vitamin A metabolism	0.809524	0.547619	0.547619	0.571429	0.761905	0.595238	0.547619	0.761905	0.857143	0.666667	0.571429	0.738095	0.547619	0.571429	0.761905	0.738095	0.595238	0.547619	0.547619	0.738095	0.547619	0.761905	0.547619	0.738095	0.761905	0.785714	0.738095	0.738095	0.738095	0.738095	0.547619	0.928571	0.666667	0.547619	0.547619	0.928571
Vitamin B2 metabolism	0.142857	0.142857	0.142857	0.142857	0.142857	0.142857	0.142857	0.142857	0.571429	0.285714	0.714286	0.285714	0.142857	0.142857	0.571429	0.142857	0.142857	0.142857	0.142857	0.428571	0.142857	0.142857	0.142857	0.428571	0.428571	0.142857	0.428571	0.142857	0.714286	0.285714	0.142857	0.571429	0.428571	0.142857	0.142857	0.142857
Vitamin B6 metabolism	0.545455	0.545455	0.0909091	0.636364	1	0.0909091	0.181818	0.181818	0.545455	0.545455	0.545455	0.181818	0.545455	0.545455	0.0909091	0.636364	0.545455	0.545455	0.545455	0.545455	0.545455	1	0.545455	0.545455	0.545455	0.0909091	0.545455	0.545455	0.545455	0.545455	0.545455	1	0.545455	0.545455	0.545455	0.909091
Vitamin C metabolism	1	1	1	0.857143	1	1	0.857143	1	1	1	1	0.857143	0.857143	0.857143	1	1	1	1	1	1	0.857143	1	1	0.857143	0.857143	0.857143	1	0.857143	1	0.857143	1	1	1	1	0.857143	1
Vitamin D metabolism	0.375	0.375	0.625	0.625	0.5	0.375	0.375	0.375	0.625	0.375	0.375	0.375	0.375	0.625	0.375	0.625	0.625	0.375	0.625	0.625	0.625	0.625	0.625	0.625	0.375	0.625	0.625	0.625	0.375	0.625	0.625	0.625	0.375	0.375	0.625	0.625
beta-Alanine metabolism	0.333333	0.333333	0.333333	0.333333	0.666667	0.111111	0.333333	0.666667	0.666667	0.666667	0.666667	0.666667	0.333333	0.333333	0.333333	0.444444	0.333333	0.333333	0.555556	0.555556	0.555556	0.666667	0.333333	0.555556	0.555556	0.555556	0.555556	0.555556	0.555556	0.444444	0.111111	0.555556	0.333333	0.666667	0.666667	0.555556

## Sheet: iMAT
	heart_muscle	thymus	spleen	ovary	kidney	skeletal_muscle	pancreas	prostate	small_intestine	colon	placenta	bladder	breast	uterus	thyroid	skin_1	salivary_gland	trachea	cerebellum	brain	Fetalbrain	adrenal_gland	bone_marrow	amygdala	caudate_Nucleus	corpus	hippocampus	thalamus	pituitary_gland	spinal_cord	testis	liver	stomach_1	lung	Fetal_lung	Fetal_liver
	0.495868	0	0	0	0.429752	0	0.380165	0.322314	0.561983	0.487603	0	0	0	0	0	0	0	0	0.487603	0	0	0.479339	0	0.495868	0	0	0.413223	0.504132	0	0.570248	0	0.38843	0	0	0	0.46281
Alanine and aspartate metabolism	0.461538	0	0	0	0.461538	0	0.461538	0.538462	0.461538	0.461538	0	0	0	0	0	0	0	0	0.461538	0	0	0.538462	0	0.769231	0	0	0.769231	0.615385	0	0.692308	0	0.692308	0	0	0	0.461538
Aminosugar metabolism	0.333333	0	0	0	0.566667	0	0.566667	0.633333	0.566667	0.7	0	0	0	0	0	0	0	0	0.7	0	0	0.466667	0	0.333333	0	0	0.366667	0.5	0	0.533333	0	0.666667	0	0	0	0.666667
Androgen and estrogen synthesis and metabolism	0	0	0	0	0	0	0	0	0	0	0	0	0	0	0	0	0	0	0	0	0	0	0	0	0	0	0	1	0	0	0	0	0	0	0	0
Arachidonic acid metabolism	1	0	0	0	1	0	1	1	1	1	0	0	0	0	0	0	0	0	1	0	0	1	0	1	0	0	1	1	0	1	0	1	0	0	0	1
Arginine and Proline Metabolism	0.53125	0	0	0	0.53125	0	0.4375	0.5	0.59375	0.09375	0	0	0	0	0	0	0	0	0.09375	0	0	0.28125	0	0.40625	0	0	0.1875	0.5625	0	0.1875	0	0.46875	0	0	0	0.625
Bile acid synthesis	0.432099	0	0	0	0.518519	0	0.444444	0.444444	0.45679	0.419753	0	0	0	0	0	0	0	0	0.419753	0	0	0.308642	0	0.432099	0	0	0.469136	0.444444	0	0.333333	0	0.802469	0	0	0	0.555556
Biotin metabolism	0	0	0	0	0	0	0	0	0.0833333	0	0	0	0	0	0	0	0	0	0	0	0	0	0	0	0	0	0	0	0	0	0	0.0833333	0	0	0	0.0833333
Blood group synthesis	0.0869565	0	0	0	0.0652174	0	0.0869565	0.0652174	0.108696	0.108696	0	0	0	0	0	0	0	0	0.108696	0	0	0.0869565	0	0	0	0	0	0	0	0.0652174	0	0.0652174	0	0	0	0.0652174
Butanoate metabolism	0.333333	0	0	0	0.333333	0	0.333333	0.333333	0.666667	0.666667	0	0	0	0	0	0	0	0	0.666667	0	0	0.333333	0	0.333333	0	0	0.333333	0	0	0	0	0.666667	0	0	0	0.666667
C5-branched dibasic acid metabolism	1	0	0	0	1	0	1	1	1	1	0	0	0	0	0	0	0	0	1	0	0	1	0	1	0	0	1	1	0	1	0	1	0	0	0	1
Cholesterol metabolism	0.391304	0	0	0	0.304348	0	0.217391	0.413043	0.717391	0.326087	0	0	0	0	0	0	0	0	0.326087	0	0	0.804348	0	0.478261	0	0	0.586957	0.586957	0	0.608696	0	0.782609	0	0	0	0.782609
Chondroitin sulfate degradation	0.590909	0	0	0	0.590909	0	0.363636	0.590909	0.590909	0.772727	0	0	0	0	0	0	0	0	0.772727	0	0	0.727273	0	0.522727	0	0	0.590909	0.590909	0	0.522727	0	0.5	0	0	0	0.5
Citric acid cycle	0.7	0	0	0	0.8	0	0.5	0.7	0.7	0.75	0	0	0	0	0	0	0	0	0.75	0	0	0.7	0	0.6	0	0	0.65	0.6	0	0.6	0	0.85	0	0	0	0.6
CoA catabolism	0.5	0	0	0	0.5	0	0.5	0.5	0.5	0.5	0	0	0	0	0	0	0	0	0.5	0	0	0.5	0	0.666667	0	0	0.666667	0.833333	0	0.833333	0	0.666667	0	0	0	0.833333
CoA synthesis	0.444444	0	0	0	0.444444	0	0.388889	0.388889	0.388889	0.444444	0	0	0	0	0	0	0	0	0.444444	0	0	0.5	0	0.666667	0	0	0.611111	0.666667	0	0.666667	0	0.666667	0	0	0	0.777778
Cysteine Metabolism	0.333333	0	0	0	0.333333	0	0.333333	0.333333	0.333333	0.333333	0	0	0	0	0	0	0	0	0.333333	0	0	0.666667	0	0.333333	0	0	0.333333	0.333333	0	0.333333	0	1	0	0	0	0.333333
Cytochrome metabolism	0.357143	0	0	0	0.428571	0	0.285714	0.357143	0.642857	0.357143	0	0	0	0	0	0	0	0	0.357143	0	0	0.428571	0	0.0714286	0	0	0.357143	0.428571	0	0.428571	0	0.785714	0	0	0	0.5
D-alanine metabolism	0.333333	0	0	0	0.333333	0	0	0.333333	0.333333	0.333333	0	0	0	0	0	0	0	0	0.333333	0	0	0.333333	0	0.333333	0	0	0.333333	0.333333	0	1	0	1	0	0	0	0.333333
Dietary fiber binding	0	0	0	0	0.0833333	0	0.25	0.0833333	0.25	0.25	0	0	0	0	0	0	0	0	0.25	0	0	0.0833333	0	0	0	0	0	0.25	0	0	0	0	0	0	0	0
Eicosanoid metabolism	0.633333	0	0	0	0.8	0	0.566667	0.533333	0.733333	0.6	0	0	0	0	0	0	0	0	0.6	0	0	0.633333	0	0.5	0	0	0.533333	0.5	0	0.533333	0	0.666667	0	0	0	0.6
Exchange/demand reaction	0.480463	0	0	0	0.551375	0	0.470333	0.439942	0.549928	0.483357	0	0	0	0	0	0	0	0	0.483357	0	0	0.486252	0	0.34877	0	0	0.413893	0.448625	0	0.452967	0	0.578871	0	0	0	0.51809
Fatty acid oxidation	0.490625	0	0	0	0.525	0	0.285938	0.401562	0.548438	0.501563	0	0	0	0	0	0	0	0	0.501563	0	0	0.517188	0	0.170313	0	0	0.192188	0.257812	0	0.396875	0	0.734375	0	0	0	0.560937
Fatty acid synthesis	0.146667	0	0	0	0.32	0	0.893333	0.866667	0.346667	0.346667	0	0	0	0	0	0	0	0	0.346667	0	0	0.96	0	0.893333	0	0	0.866667	0.96	0	0.946667	0	0.933333	0	0	0	0.946667
Folate metabolism	0.603448	0	0	0	0.62069	0	0.637931	0.586207	0.568966	0.655172	0	0	0	0	0	0	0	0	0.655172	0	0	0.5	0	0.586207	0	0	0.551724	0.551724	0	0.689655	0	0.931034	0	0	0	0.931034
Fructose and mannose metabolism	0.904762	0	0	0	1	0	0.857143	0.952381	0.857143	0.809524	0	0	0	0	0	0	0	0	0.809524	0	0	0.904762	0	0.52381	0	0	0.619048	0.619048	0	0.857143	0	1	0	0	0	0.857143
Galactose metabolism	0.1	0	0	0	0.4	0	0.4	0.3	0.8	0.3	0	0	0	0	0	0	0	0	0.3	0	0	0.3	0	0.2	0	0	0.2	0.2	0	0.3	0	0.7	0	0	0	0.7
Glutamate metabolism	0.6	0	0	0	0.6	0	0.466667	0.4	0.6	0.4	0	0	0	0	0	0	0	0	0.4	0	0	0.4	0	0.733333	0	0	0.666667	0.733333	0	0.666667	0	0.933333	0	0	0	0.6
Glutathione metabolism	0.625	0	0	0	0.9375	0	0.75	0.5625	0.9375	0.5625	0	0	0	0	0	0	0	0	0.5625	0	0	0.5625	0	0.4375	0	0	0.4375	0.4375	0	0.5625	0	0.8125	0	0	0	0.6875
Glycerophospholipid metabolism	0.576923	0	0	0	0.5	0	0.5	0.480769	0.653846	0.461538	0	0	0	0	0	0	0	0	0.461538	0	0	0.480769	0	0.423077	0	0	0.5	0.596154	0	0.519231	0	0.634615	0	0	0	0.5
Glycine, serine, alanine and threonine metabolism	0.433333	0	0	0	0.7	0	0.466667	0.2	0.333333	0.333333	0	0	0	0	0	0	0	0	0.333333	0	0	0.5	0	0.466667	0	0	0.2	0.233333	0	0.4	0	0.9	0	0	0	0.666667
Glycolysis/gluconeogenesis	0.692308	0	0	0	0.717949	0	0.589744	0.641026	0.74359	0.692308	0	0	0	0	0	0	0	0	0.692308	0	0	0.641026	0	0.666667	0	0	0.666667	0.666667	0	0.666667	0	0.871795	0	0	0	0.820513
Glycosphingolipid metabolism	0.2	0	0	0	0.4	0	0.2	0.2	0.6	0.2	0	0	0	0	0	0	0	0	0.2	0	0	0.4	0	0.4	0	0	0.4	0.4	0	0.4	0	0.2	0	0	0	0.4
Glyoxylate and dicarboxylate metabolism	0.818182	0	0	0	0.818182	0	0.818182	0.818182	0.727273	0.818182	0	0	0	0	0	0	0	0	0.818182	0	0	0.818182	0	0.727273	0	0	0.727273	0.818182	0	0.636364	0	0.909091	0	0	0	0.818182
Heme degradation	0.666667	0	0	0	0.666667	0	0.666667	0.666667	0.666667	0.666667	0	0	0	0	0	0	0	0	0.666667	0	0	0.666667	0	0	0	0	0.666667	0.666667	0	0.666667	0	0.666667	0	0	0	0.666667
Heme synthesis	0	0	0	0	0	0	0	0	1	0	0	0	0	0	0	0	0	0	0	0	0	0	0	0	0	0	0	0	0	0	0	0	0	0	0	0
Heparan sulfate degradation	1	0	0	0	1	0	0	1	1	1	0	0	0	0	0	0	0	0	1	0	0	1	0	0	0	0	0	0	0	0	0	0	0	0	0	0
Histidine metabolism	0.2	0	0	0	0.6	0	0.2	0.5	0.6	0.6	0	0	0	0	0	0	0	0	0.6	0	0	0.5	0	0.2	0	0	0.2	0.2	0	0.5	0	1	0	0	0	1
Hyaluronan metabolism	0	0	0	0	0.6	0	0.2	1	0.6	0.6	0	0	0	0	0	0	0	0	0.6	0	0	0.6	0	0	0	0	0	0	0	0	0	0.6	0	0	0	0.6
Inositol phosphate metabolism	0.469388	0	0	0	0.571429	0	0.653061	0.55102	0.530612	0.591837	0	0	0	0	0	0	0	0	0.591837	0	0	0.489796	0	0.530612	0	0	0.55102	0.612245	0	0.591837	0	0.591837	0	0	0	0.489796
Keratan sulfate degradation	0.76	0	0	0	0.84	0	0.84	0.84	0.84	0.84	0	0	0	0	0	0	0	0	0.84	0	0	0.84	0	0.146667	0	0	0.173333	0.146667	0	0.84	0	0.84	0	0	0	0.613333
Keratan sulfate synthesis	1	0	0	0	1	0	1	1	1	1	0	0	0	0	0	0	0	0	1	0	0	1	0	1	0	0	1	1	0	1	0	1	0	0	0	1
Limonene and pinene degradation	0.666667	0	0	0	0.666667	0	0	0	0.666667	0.666667	0	0	0	0	0	0	0	0	0.666667	0	0	0.666667	0	0	0	0	0.666667	0.666667	0	0	0	0.666667	0	0	0	0.666667
Lysine metabolism	0.0714286	0	0	0	0.214286	0	0	0	0.0714286	0	0	0	0	0	0	0	0	0	0	0	0	0.0714286	0	0	0	0	0	0	0	0.142857	0	0.5	0	0	0	0.142857
Methionine and cysteine metabolism	0.730769	0	0	0	0.846154	0	0.615385	0.769231	0.769231	0.615385	0	0	0	0	0	0	0	0	0.615385	0	0	0.769231	0	0.692308	0	0	0.730769	0.692308	0	0.807692	0	0.884615	0	0	0	0.846154
Miscellaneous	0.484848	0	0	0	0.575758	0	0.393939	0.30303	0.545455	0.363636	0	0	0	0	0	0	0	0	0.363636	0	0	0.333333	0	0.30303	0	0	0.272727	0.30303	0	0.393939	0	0.333333	0	0	0	0.333333
N-glycan degradation	0.416667	0	0	0	0.916667	0	0.166667	0.25	0.666667	0.666667	0	0	0	0	0	0	0	0	0.666667	0	0	0.666667	0	0	0	0	0	0	0	0.666667	0	0.666667	0	0	0	0.916667
N-glycan synthesis	0	0	0	0	0.571429	0	0.571429	0.571429	0.571429	0.571429	0	0	0	0	0	0	0	0	0.571429	0	0	0.571429	0	0.571429	0	0	0.571429	0	0	0.571429	0	0.571429	0	0	0	0.571429
NAD metabolism	0.315789	0	0	0	0.421053	0	0.421053	0.368421	0.315789	0.315789	0	0	0	0	0	0	0	0	0.315789	0	0	0.210526	0	0.105263	0	0	0.105263	0.315789	0	0.315789	0	0.368421	0	0	0	0.210526
Nucleotide interconversion	0.392638	0	0	0	0.552147	0	0.558282	0.668712	0.601227	0.699387	0	0	0	0	0	0	0	0	0.699387	0	0	0.404908	0	0.668712	0	0	0.656442	0.748466	0	0.717791	0	0.625767	0	0	0	0.809816
Nucleotide salvage pathway	0	0	0	0	1	0	1	1	0.333333	0.333333	0	0	0	0	0	0	0	0	0.333333	0	0	0.333333	0	0.666667	0	0	0.666667	0.666667	0	0.666667	0	0.333333	0	0	0	1
O-glycan synthesis	0.357143	0	0	0	0.285714	0	0.428571	0.285714	0.357143	0.357143	0	0	0	0	0	0	0	0	0.357143	0	0	0.428571	0	0.285714	0	0	0.357143	0.357143	0	0.428571	0	0.285714	0	0	0	0.285714
Oxidative phosphorylation	0.6	0	0	0	0.6	0	0.4	0.7	0.7	0.7	0	0	0	0	0	0	0	0	0.7	0	0	0.6	0	0.5	0	0	0.5	0.6	0	0.4	0	0.6	0	0	0	0.6
Pentose phosphate pathway	0.486486	0	0	0	0.594595	0	0.567568	0.621622	0.594595	0.567568	0	0	0	0	0	0	0	0	0.567568	0	0	0.72973	0	0.432432	0	0	0.459459	0.621622	0	0.540541	0	0.648649	0	0	0	0.72973
Phenylalanine metabolism	0	0	0	0	0.714286	0	0	0.285714	0.714286	0.714286	0	0	0	0	0	0	0	0	0.714286	0	0	0.285714	0	0	0	0	0	0	0	0	0	0.857143	0	0	0	0.857143
Phosphatidylinositol phosphate metabolism	0.8	0	0	0	0.75	0	0.95	0.85	0.9	0.9	0	0	0	0	0	0	0	0	0.9	0	0	0.9	0	0.85	0	0	0.85	0.95	0	0.9	0	0.95	0	0	0	0.8
Propanoate metabolism	0.636364	0	0	0	0.363636	0	0.272727	0.272727	0.545455	0.454545	0	0	0	0	0	0	0	0	0.454545	0	0	0.454545	0	0.454545	0	0	0.454545	0.363636	0	0.363636	0	0.636364	0	0	0	0.727273
Purine catabolism	0.655172	0	0	0	0.724138	0	0.758621	0.586207	0.827586	0.655172	0	0	0	0	0	0	0	0	0.655172	0	0	0.517241	0	0.517241	0	0	0.551724	0.689655	0	0.758621	0	0.724138	0	0	0	0.793103
Purine synthesis	0.846154	0	0	0	0.846154	0	0.923077	0.769231	0.230769	0.846154	0	0	0	0	0	0	0	0	0.846154	0	0	0.769231	0	0.230769	0	0	0.230769	0.846154	0	0.846154	0	0.846154	0	0	0	0.923077
Pyrimidine catabolism	0.322581	0	0	0	0.322581	0	0.354839	0.451613	0.387097	0.290323	0	0	0	0	0	0	0	0	0.290323	0	0	0.16129	0	0.322581	0	0	0.322581	0.419355	0	0.451613	0	0.548387	0	0	0	0.483871
Pyrimidine synthesis	0.411765	0	0	0	0.176471	0	0.529412	0.411765	0.294118	0.294118	0	0	0	0	0	0	0	0	0.294118	0	0	0.470588	0	0.235294	0	0	0.294118	0.470588	0	0.588235	0	0.647059	0	0	0	0.764706
Pyruvate metabolism	0.689655	0	0	0	0.758621	0	0.758621	0.724138	0.827586	0.689655	0	0	0	0	0	0	0	0	0.689655	0	0	0.862069	0	0.793103	0	0	0.793103	0.862069	0	0.827586	0	0.827586	0	0	0	0.724138
R group synthesis	0.36	0	0	0	0.28	0	0.38	0.36	0.28	0.34	0	0	0	0	0	0	0	0	0.34	0	0	0.32	0	0.4	0	0	0.46	0.42	0	0.4	0	0.44	0	0	0	0.16
ROS detoxification	1	0	0	0	1	0	1	1	0.714286	1	0	0	0	0	0	0	0	0	1	0	0	0.857143	0	0.857143	0	0	1	1	0	1	0	0.857143	0	0	0	0.714286
Sphingolipid metabolism	0.151899	0	0	0	0.202532	0	0.164557	0.113924	0.531646	0.329114	0	0	0	0	0	0	0	0	0.329114	0	0	0.278481	0	0.189873	0	0	0.202532	0.164557	0	0.43038	0	0.177215	0	0	0	0.164557
Squalene and cholesterol synthesis	0.833333	0	0	0	0.166667	0	0.166667	0.333333	0.666667	0.166667	0	0	0	0	0	0	0	0	0.166667	0	0	0.666667	0	0.333333	0	0	0.5	0.666667	0	0.166667	0	0.666667	0	0	0	0.833333
Starch and sucrose metabolism	0.416667	0	0	0	0.458333	0	0.666667	0.458333	0.666667	0.541667	0	0	0	0	0	0	0	0	0.541667	0	0	0.458333	0	0.416667	0	0	0.416667	0.416667	0	0.458333	0	0.541667	0	0	0	0.458333
Steroid metabolism	0.12	0	0	0	0.22	0	0.12	0.22	0.34	0.24	0	0	0	0	0	0	0	0	0.24	0	0	0.56	0	0.12	0	0	0.18	0.26	0	0.2	0	0.52	0	0	0	0.36
Taurine and hypotaurine metabolism	0.375	0	0	0	0.125	0	0.5	0.25	0.5	0	0	0	0	0	0	0	0	0	0	0	0	0.125	0	0.75	0	0	0.75	0.75	0	0.75	0	0.625	0	0	0	0.25
Tetrahydrobiopterin metabolism	0.75	0	0	0	0.75	0	0.75	0.583333	0.75	0.458333	0	0	0	0	0	0	0	0	0.458333	0	0	0.708333	0	0.541667	0	0	0.583333	0.541667	0	0.75	0	1	0	0	0	0.916667
Thiamine metabolism	0.5	0	0	0	0.5	0	0.5	0.333333	0.166667	0.333333	0	0	0	0	0	0	0	0	0.333333	0	0	0.333333	0	0.333333	0	0	0.333333	0.333333	0	0.333333	0	0.166667	0	0	0	0.5
Transport, endoplasmic reticular	0.492647	0	0	0	0.595588	0	0.470588	0.5	0.610294	0.529412	0	0	0	0	0	0	0	0	0.529412	0	0	0.558824	0	0.411765	0	0	0.419118	0.514706	0	0.463235	0	0.727941	0	0	0	0.580882
Transport, extracellular	0.495095	0	0	0	0.385873	0	0.317201	0.464356	0.368215	0.292348	0	0	0	0	0	0	0	0	0.292348	0	0	0.498365	0	0.289732	0	0	0.317855	0.527142	0	0.328319	0	0.448659	0	0	0	0.431001
Transport, golgi apparatus	0.276923	0	0	0	0.246154	0	0.230769	0.246154	0.446154	0.338462	0	0	0	0	0	0	0	0	0.338462	0	0	0.276923	0	0.215385	0	0	0.215385	0.246154	0	0.338462	0	0.307692	0	0	0	0.292308
Transport, lysosomal	0.648936	0	0	0	0.765957	0	0.648936	0.478723	0.712766	0.734043	0	0	0	0	0	0	0	0	0.734043	0	0	0.755319	0	0.62766	0	0	0.606383	0.62766	0	0.680851	0	0.680851	0	0	0	0.755319
Transport, mitochondrial	0.468966	0	0	0	0.541379	0	0.5	0.413793	0.527586	0.531034	0	0	0	0	0	0	0	0	0.531034	0	0	0.551724	0	0.4	0	0	0.413793	0.475862	0	0.575862	0	0.572414	0	0	0	0.555172
Transport, nuclear	0.38	0	0	0	0.38	0	0.44	0.48	0.48	0.58	0	0	0	0	0	0	0	0	0.58	0	0	0.48	0	0.48	0	0	0.48	0.6	0	0.56	0	0.46	0	0	0	0.38
Transport, peroxisomal	0.619835	0	0	0	0.595041	0	0.528926	0.46281	0.644628	0.619835	0	0	0	0	0	0	0	0	0.619835	0	0	0.561983	0	0.46281	0	0	0.438017	0.479339	0	0.46281	0	0.793388	0	0	0	0.578512
Triacylglycerol synthesis	0.7	0	0	0	0.4	0	0.7	0.7	0.5	0.5	0	0	0	0	0	0	0	0	0.5	0	0	0.5	0	0.4	0	0	0.4	0.4	0	0.7	0	0.7	0	0	0	0.5
Tryptophan metabolism	0.545455	0	0	0	0.575758	0	0.363636	0.212121	0.545455	0.393939	0	0	0	0	0	0	0	0	0.393939	0	0	0.393939	0	0.333333	0	0	0.333333	0.393939	0	0.393939	0	0.939394	0	0	0	0.727273
Tyrosine metabolism	0.311111	0	0	0	0.4	0	0.288889	0.488889	0.377778	0.422222	0	0	0	0	0	0	0	0	0.422222	0	0	0.666667	0	0.288889	0	0	0.222222	0.222222	0	0.311111	0	0.355556	0	0	0	0.355556
Ubiquinone synthesis	0.928571	0	0	0	0	0	0	0	0	0	0	0	0	0	0	0	0	0	0	0	0	0	0	0	0	0	0	0	0	0.928571	0	0	0	0	0	0
Unassigned	0.661538	0	0	0	0.669231	0	0.576923	0.6	0.592308	0.592308	0	0	0	0	0	0	0	0	0.592308	0	0	0.723077	0	0.538462	0	0	0.576923	0.546154	0	0.592308	0	0.653846	0	0	0	0.638462
Urea cycle	0.545455	0	0	0	0.939394	0	0.484848	0.454545	0.787879	0.515152	0	0	0	0	0	0	0	0	0.515152	0	0	0.454545	0	0.484848	0	0	0.424242	0.515152	0	0.424242	0	0.575758	0	0	0	0.69697
Valine, leucine, and isoleucine metabolism	0.638889	0	0	0	0.638889	0	0.5	0.416667	0.388889	0.583333	0	0	0	0	0	0	0	0	0.583333	0	0	0.611111	0	0.5	0	0	0.555556	0.5	0	0.555556	0	0.805556	0	0	0	0.611111
Vitamin A metabolism	0.690476	0	0	0	0.666667	0	0.261905	0.47619	0.619048	0.261905	0	0	0	0	0	0	0	0	0.261905	0	0	0.47619	0	0.428571	0	0	0.5	0.47619	0	0.380952	0	0.571429	0	0	0	0.642857
Vitamin B2 metabolism	0.285714	0	0	0	0.571429	0	0.285714	0.571429	0.571429	0.285714	0	0	0	0	0	0	0	0	0.285714	0	0	0.571429	0	0.428571	0	0	0.571429	0.571429	0	0.571429	0	0.571429	0	0	0	0.571429
Vitamin B6 metabolism	0.454545	0	0	0	0.727273	0	0.0909091	0.0909091	0.454545	0.454545	0	0	0	0	0	0	0	0	0.454545	0	0	0.727273	0	0.454545	0	0	0.545455	0.454545	0	0.454545	0	0.727273	0	0	0	0.636364
Vitamin C metabolism	0.428571	0	0	0	0.428571	0	0.285714	0.428571	0.428571	0.428571	0	0	0	0	0	0	0	0	0.428571	0	0	0.285714	0	0.714286	0	0	0.428571	0.285714	0	0.714286	0	1	0	0	0	0.571429
Vitamin D metabolism	0.125	0	0	0	0.5	0	0.125	0.125	0.5	0.125	0	0	0	0	0	0	0	0	0.125	0	0	0.375	0	0.125	0	0	0.125	0.375	0	0.125	0	0.125	0	0	0	0.375
beta-Alanine metabolism	0.666667	0	0	0	0.666667	0	0.555556	0.555556	0.555556	0.666667	0	0	0	0	0	0	0	0	0.666667	0	0	0.666667	0	0.777778	0	0	0.777778	0.777778	0	0.666667	0	0.777778	0	0	0	0.777778

## Sheet: INIT
	heart_muscle	thymus	spleen	ovary	kidney	skeletal_muscle	pancreas	prostate	small_intestine	colon	placenta	bladder	breast	uterus	thyroid	skin_1	salivary_gland	trachea	cerebellum	brain	Fetalbrain	adrenal_gland	bone_marrow	amygdala	caudate_Nucleus	corpus	hippocampus	thalamus	pituitary_gland	spinal_cord	testis	liver	stomach_1	lung	Fetal_lung	Fetal_liver
	0.479339	0.239669	0.355372	0.247934	0.297521	0.322314	0.322314	0.289256	0.371901	0.280992	0.545455	0.305785	0.297521	0.289256	0.38843	0.239669	0.280992	0.280992	0.31405	0.239669	0.239669	0.38843	0.495868	0.355372	0.355372	0.272727	0.239669	0.264463	0.297521	0.214876	0.280992	0.305785	0.322314	0.380165	0.239669	0.322314
Alanine and aspartate metabolism	0.307692	0.384615	0.461538	0.384615	0.384615	0.538462	0.461538	0.615385	0.615385	0.769231	0.384615	0.461538	0.307692	0.384615	0.692308	0.538462	0.615385	0.538462	0.538462	0.538462	0.461538	0.307692	0.461538	0.538462	0.769231	0.692308	0.615385	0.384615	0.461538	0.538462	0.461538	0.461538	0.615385	0.615385	0.538462	0.461538
Aminosugar metabolism	0.366667	0.3	0.466667	0.333333	0.366667	0.2	0.3	0.366667	0.3	0.6	0.5	0.0666667	0.1	0.333333	0.266667	0.3	0.433333	0.533333	0.366667	0.5	0.366667	0.366667	0.333333	0.466667	0.333333	0.5	0.333333	0.4	0.366667	0.333333	0.3	0.466667	0.5	0.3	0.4	0.366667
Androgen and estrogen synthesis and metabolism	1	1	1	1	1	1	1	1	1	1	1	1	1	1	1	1	1	1	1	1	1	1	1	1	1	1	1	1	1	1	1	1	1	1	1	1
Arachidonic acid metabolism	1	1	1	1	1	1	1	1	1	1	1	1	1	1	1	1	1	1	1	1	1	1	1	1	1	1	1	1	1	1	1	1	1	1	1	1
Arginine and Proline Metabolism	0.46875	0.5625	0.5625	0.4375	0.625	0.5625	0.5625	0.4375	0.40625	0.40625	0.53125	0.3125	0.4375	0.65625	0.59375	0.53125	0.625	0.65625	0.59375	0.65625	0.5625	0.40625	0.78125	0.65625	0.65625	0.59375	0.71875	0.59375	0.625	0.6875	0.3125	0.625	0.6875	0.5625	0.65625	0.84375
Bile acid synthesis	0.444444	0.518519	0.395062	0.493827	0.506173	0.530864	0.469136	0.382716	0.493827	0.518519	0.45679	0.432099	0.345679	0.308642	0.382716	0.555556	0.506173	0.382716	0.493827	0.407407	0.530864	0.469136	0.54321	0.493827	0.45679	0.617284	0.45679	0.54321	0.555556	0.518519	0.432099	0.54321	0.382716	0.481481	0.506173	0.62963
Biotin metabolism	0.5	0.5	0.5	0.916667	0.5	0.916667	0.0833333	0.5	0.916667	0.916667	0.0833333	0.5	0.0833333	0.0833333	0.0833333	0.916667	0.916667	0.916667	0.0833333	0.916667	0.583333	0.0833333	0.0833333	0.0833333	0.5	0.916667	0.916667	0.5	0.916667	0.916667	0.916667	0.916667	0.916667	0.916667	0.916667	0.916667
Blood group synthesis	0.108696	0	0	0	0	0	0	0	0	0	0	0	0	0	0	0	0	0	0	0	0	0	0	0	0	0	0	0	0	0	0	0	0	0	0	0
Butanoate metabolism	0.666667	0	0	0.333333	1	0	0.666667	0.333333	0.666667	0.666667	0.666667	0.333333	0.666667	0.666667	0.666667	0.666667	0.666667	1	0.666667	0.333333	0.333333	0.666667	0.333333	0.666667	1	1	0.666667	0.666667	0.666667	1	0.666667	1	1	0.666667	0.666667	1
C5-branched dibasic acid metabolism	1	1	1	1	1	1	1	1	1	1	1	1	1	1	1	1	0.5	0.5	1	1	0.5	0.5	0.5	1	1	1	1	1	1	1	1	0.5	1	1	0.5	1
Cholesterol metabolism	0.543478	0.391304	0.478261	0.478261	0.543478	0.391304	0.586957	0.5	0.565217	0.521739	0.652174	0.478261	0.521739	0.565217	0.608696	0.586957	0.543478	0.543478	0.543478	0.543478	0.586957	0.652174	0.565217	0.478261	0.521739	0.478261	0.456522	0.521739	0.521739	0.478261	0.456522	0.543478	0.543478	0.565217	0.586957	0.717391
Chondroitin sulfate degradation	0.522727	0.227273	0.227273	0.204545	0.113636	0.136364	0.25	0.227273	0.25	0.340909	0.659091	0.113636	0.113636	0.227273	0.113636	0.113636	0.113636	0.568182	0.25	0.295455	0.113636	0.363636	0.545455	0.113636	0.113636	0.318182	0.25	0.113636	0.568182	0.113636	0.113636	0.113636	0.295455	0.25	0.25	0.113636
Citric acid cycle	0.8	0.8	0.85	0.75	0.9	0.75	0.85	0.75	0.85	0.85	0.85	0.8	0.85	0.9	0.85	0.9	0.75	0.8	0.7	0.75	0.8	0.8	0.65	0.85	0.8	0.8	0.85	0.85	0.8	0.85	0.75	0.8	0.8	0.85	0.8	0.85
CoA catabolism	0.666667	0.5	0.5	0.5	0.333333	0.333333	0.5	0.5	0.5	0.333333	0.666667	0.5	0.5	0.5	0.5	0.333333	0.666667	0.666667	0.5	0.5	0.5	0.666667	0.666667	0.5	0.5	0.5	0.5	0.5	0.5	0.333333	0.333333	0.666667	0.666667	0.333333	0.666667	0.333333
CoA synthesis	0.333333	0.277778	0.555556	0.277778	0.5	0.222222	0.5	0.333333	0.388889	0.277778	0.388889	0.388889	0.333333	0.388889	0.5	0.277778	0.5	0.333333	0.388889	0.222222	0.333333	0.555556	0.277778	0.444444	0.5	0.277778	0.277778	0.388889	0.388889	0.222222	0.277778	0.277778	0.5	0.333333	0.333333	0.333333
Cysteine Metabolism	0.333333	0.333333	0.333333	0.333333	0.333333	0.333333	0.666667	0.333333	0.333333	0.333333	0.333333	0.333333	0.333333	0.333333	0.666667	0.333333	0.333333	0.333333	1	0.666667	0.666667	0.666667	0.333333	0.333333	1	0.666667	0.333333	0.666667	0.333333	0.333333	0.333333	0.333333	0.333333	0.333333	0.333333	0.666667
Cytochrome metabolism	0.0714286	0.0714286	0.285714	0	0.0714286	0.0714286	0.285714	0.0714286	0.0714286	0.142857	0.142857	0.0714286	0.0714286	0.0714286	0.857143	0.857143	0.0714286	0.0714286	0	0.0714286	0.214286	0.285714	0.214286	0.285714	0.285714	0.0714286	0.142857	0.214286	0.142857	0.0714286	0.0714286	0.857143	0.0714286	0.214286	0.0714286	0.285714
D-alanine metabolism	1	0.666667	0.333333	0.666667	0.666667	0.666667	1	0.666667	0.666667	0.666667	0.333333	0.666667	0.666667	0.666667	0.666667	0.666667	0.666667	0.666667	0.333333	1	0.666667	0.666667	0.666667	0.333333	0.666667	0.666667	0.666667	0.333333	0.666667	1	0.666667	0.666667	0.666667	0.666667	0.666667	1
Dietary fiber binding	0	0	0	0	0	0	0	0	0	0	0	0	0	0	0	0	0	0	0	0	0	0	0	0	0	0	0	0	0	0	0	0	0	0	0	0
Eicosanoid metabolism	0.6	0.5	0.566667	0.533333	0.466667	0.433333	0.566667	0.433333	0.6	0.4	0.6	0.433333	0.466667	0.5	0.733333	0.5	0.533333	0.5	0.566667	0.4	0.5	0.633333	0.466667	0.766667	0.6	0.533333	0.533333	0.6	0.433333	0.533333	0.366667	0.433333	0.466667	0.466667	0.5	0.466667
Exchange/demand reaction	0.790159	0.848046	0.836469	0.852388	0.856729	0.853835	0.823444	0.852388	0.865412	0.856729	0.853835	0.81042	0.846599	0.853835	0.852388	0.813314	0.856729	0.855282	0.833575	0.855282	0.84081	0.837916	0.843705	0.846599	0.861071	0.859624	0.862518	0.859624	0.833575	0.856729	0.856729	0.819103	0.850941	0.859624	0.853835	0.855282
Fatty acid oxidation	0.529687	0.34375	0.35	0.321875	0.453125	0.396875	0.378125	0.348438	0.4125	0.389062	0.432812	0.326562	0.3375	0.325	0.382812	0.378125	0.342187	0.389062	0.30625	0.34375	0.298438	0.459375	0.515625	0.335938	0.378125	0.414062	0.314063	0.346875	0.364063	0.403125	0.357812	0.525	0.41875	0.36875	0.34375	0.453125
Fatty acid synthesis	0.706667	0.653333	0.746667	0.56	0.6	0.506667	0.786667	0.746667	0.626667	0.613333	0.693333	0.666667	0.573333	0.613333	0.786667	0.693333	0.586667	0.68	0.68	0.6	0.6	0.813333	0.746667	0.773333	0.76	0.693333	0.666667	0.666667	0.733333	0.706667	0.586667	0.773333	0.626667	0.76	0.733333	0.786667
Folate metabolism	0.241379	0.258621	0.362069	0.275862	0.431034	0.327586	0.310345	0.275862	0.37931	0.431034	0.413793	0.275862	0.258621	0.431034	0.344828	0.431034	0.37931	0.431034	0.396552	0.37931	0.413793	0.258621	0.448276	0.431034	0.431034	0.413793	0.413793	0.431034	0.293103	0.37931	0.431034	0.431034	0.362069	0.327586	0.689655	0.465517
Fructose and mannose metabolism	0.52381	0.619048	0.47619	0.47619	0.619048	0.52381	0.666667	0.714286	0.714286	0.809524	0.666667	0.619048	0.52381	0.619048	0.619048	0.714286	0.714286	0.714286	0.714286	0.619048	0.666667	0.52381	0.714286	0.714286	0.52381	0.666667	0.666667	0.666667	0.666667	0.619048	0.714286	0.761905	0.619048	0.666667	0.761905	0.761905
Galactose metabolism	0.7	0.6	0.7	0.6	0.6	0.5	0.5	0.6	0.9	0.6	0.9	0.5	0.4	0.6	0.5	0.5	0.6	0.6	0.7	0.5	0.5	0.8	0.6	0.5	0.5	0.5	0.5	0.5	0.7	0.5	0.6	0.8	0.6	0.7	0.8	0.8
Glutamate metabolism	0.8	0.933333	0.866667	0.8	0.8	1	0.933333	0.533333	0.733333	0.8	0.733333	0.666667	0.666667	0.666667	0.666667	0.733333	1	0.866667	0.666667	0.666667	0.866667	0.866667	0.866667	0.733333	0.8	0.8	0.733333	0.8	0.6	0.8	0.6	0.8	0.666667	0.8	0.866667	0.933333
Glutathione metabolism	0.375	0.3125	0.5	0.4375	0.4375	0.375	0.625	0.25	0.4375	0.4375	0.375	0.5	0.3125	0.375	0.25	0.375	0.375	0.5	0.375	0.1875	0.3125	0.375	0.4375	0.25	0.3125	0.0625	0.1875	0.3125	0	0.125	0.125	0.4375	0.125	0.3125	0.1875	0.5
Glycerophospholipid metabolism	0.326923	0.442308	0.538462	0.346154	0.384615	0.384615	0.596154	0.423077	0.538462	0.557692	0.461538	0.5	0.346154	0.538462	0.557692	0.423077	0.538462	0.480769	0.653846	0.461538	0.615385	0.442308	0.423077	0.519231	0.557692	0.480769	0.480769	0.538462	0.557692	0.442308	0.480769	0.557692	0.442308	0.711538	0.461538	0.519231
Glycine, serine, alanine and threonine metabolism	0.733333	0.2	0.366667	0.6	0.8	0.5	0.733333	0.6	0.566667	0.5	0.4	0.533333	0.566667	0.7	0.933333	0.733333	0.433333	0.766667	0.633333	0.8	0.6	0.633333	0.533333	0.9	0.766667	0.766667	0.6	0.833333	0.566667	0.733333	0.5	0.733333	0.666667	0.566667	0.466667	0.833333
Glycolysis/gluconeogenesis	0.74359	0.769231	0.794872	0.717949	0.897436	0.794872	0.820513	0.769231	0.923077	0.871795	0.666667	0.846154	0.692308	0.897436	0.871795	0.897436	0.846154	0.871795	0.871795	0.820513	0.820513	0.692308	0.666667	0.820513	0.794872	0.820513	0.871795	0.794872	0.846154	0.897436	0.846154	0.794872	0.794872	0.923077	0.794872	0.923077
Glycosphingolipid metabolism	0	0	0	0	0	0	0	0	0	0	0.2	0	0	0	0	0.2	0	0	0	0	0	0	0	0	0	0	0.2	0.2	0.2	0	0	0.2	0	0	0	0
Glyoxylate and dicarboxylate metabolism	0.181818	0.363636	0.363636	0.272727	0.363636	0.545455	0.363636	0.181818	0.363636	0.545455	0.454545	0.272727	0.181818	0.272727	0.454545	0.454545	0.363636	0.818182	0.363636	0.272727	0.363636	0.181818	0.454545	0.363636	0.636364	0.636364	0.454545	0.363636	0.454545	0.727273	0.272727	0.454545	0.545455	0.363636	0.181818	0.363636
Heme degradation	0.666667	0	0.666667	0	0.666667	0	0.666667	0	0.666667	0	0	0	0	0	0.666667	0.666667	0	0	0.666667	0.666667	0.666667	0.333333	0.333333	0.333333	0.333333	0.333333	0.666667	0.666667	0	0.666667	0.666667	0.666667	0.666667	0.666667	0	0.666667
Heme synthesis	1	0	1	1	1	0	0	1	1	1	0	1	1	1	0	0	1	1	1	1	0	0	0	0	0	1	0	1	0	0	1	1	1	1	0	0
Heparan sulfate degradation	0.222222	0.111111	0.185185	0.111111	0.111111	0.111111	0.111111	0.111111	0.185185	0.111111	1	0.148148	0.111111	0.111111	0.185185	0.111111	0.111111	0.111111	0.222222	0	0.111111	0.222222	0.222222	0.037037	0	0.111111	0.111111	0	0.148148	0.111111	0.259259	0.111111	0.111111	0.111111	0.148148	0.111111
Histidine metabolism	0.7	0.4	0.9	0.5	0.4	0.3	0.8	0.4	0.6	0.5	0.8	0.4	0.4	0.3	0.8	0.4	0.3	0.3	0.8	0.3	0.7	0.8	0.5	0.8	0.8	0.4	0.3	1	0.5	0.4	0.3	0.7	0.4	0.3	0.3	0.6
Hyaluronan metabolism	0	0.4	0.8	0.4	0	0	0.8	0.4	0	0.2	0.4	0	0	0.4	0.4	0.4	0	1	0	0.6	0	0.6	0.4	0	0	1	0.4	0	0.4	0	0	0.4	1	0	0.4	0
Inositol phosphate metabolism	0.22449	0.469388	0.163265	0.285714	0.265306	0.204082	0.571429	0.510204	0.408163	0.510204	0.142857	0.55102	0.183673	0.183673	0.44898	0.591837	0.22449	0.22449	0.44898	0.204082	0.428571	0.0612245	0.183673	0.44898	0.510204	0.183673	0.346939	0.306122	0.55102	0.22449	0.530612	0.44898	0.22449	0.489796	0.22449	0.428571
Keratan sulfate degradation	0.746667	0.2	0.413333	0.2	0.186667	0.186667	0.213333	0.213333	0.24	0.306667	0.746667	0.186667	0.186667	0.226667	0.186667	0.186667	0.2	0.786667	0.226667	0.0533333	0.186667	0.32	0.413333	0	0	0.226667	0.226667	0	0.306667	0.186667	0.226667	0.2	0.226667	0.226667	0.266667	0.2
Keratan sulfate synthesis	0.318182	0	0	0	0	0	0	0	0	0	1	0	0	0	0	0	0	0	0	0	0	0	0	0	0	0	0	0.181818	0	0	0	0	0	0	0	0
Limonene and pinene degradation	0	0	0	0	0	0	0	0	0	0	0	0	0	0	0.333333	0.666667	0	0	0	0	0	0	0	0	0	0	0	0	0	0	0	0.666667	0	0	0	0
Lysine metabolism	0.5	0.5	0.428571	0.428571	0.5	0.785714	0.5	0.428571	0.428571	0.857143	0.5	0.428571	0.714286	0.5	0.428571	0.428571	0.428571	0.642857	0.428571	0.428571	0.642857	0.642857	0.714286	0.357143	0.5	0.714286	0.714286	0.357143	0.428571	0.428571	0.642857	0.357143	0.714286	0.714286	0.357143	0.642857
Methionine and cysteine metabolism	0.461538	0.346154	0.615385	0.423077	0.461538	0.384615	0.653846	0.384615	0.423077	0.384615	0.423077	0.5	0.307692	0.346154	0.653846	0.384615	0.346154	0.346154	0.576923	0.384615	0.615385	0.576923	0.384615	0.653846	0.730769	0.384615	0.346154	0.730769	0.423077	0.384615	0.346154	0.461538	0.384615	0.384615	0.346154	0.5
Miscellaneous	0.757576	0.636364	0.636364	0.606061	0.757576	0.727273	0.575758	0.636364	0.848485	0.727273	0.636364	0.545455	0.606061	0.575758	0.515152	0.606061	0.757576	0.848485	0.545455	0.757576	0.575758	0.727273	0.757576	0.515152	0.606061	0.636364	0.666667	0.606061	0.515152	0.818182	0.636364	0.757576	0.606061	0.606061	0.757576	0.757576
N-glycan degradation	0.166667	0.333333	0.833333	0.833333	0	0	0.5	0.333333	0.0833333	0.416667	0.916667	0	0.166667	0.5	0.0833333	0	0.0833333	0.833333	0	0.333333	0	0.583333	0.833333	0	0	0.5	0.5	0	0.5	0.166667	0.25	0.0833333	0.5	0	0.333333	0.0833333
N-glycan synthesis	0.142857	0.142857	0.142857	0.142857	0.142857	0.142857	0.142857	0.428571	0.714286	0.142857	0.142857	0.142857	0.142857	0.142857	0.0714286	0.142857	0.714286	0.714286	0.142857	0.142857	0.142857	0.142857	0.142857	0.428571	0.142857	0.142857	0.142857	0.142857	0.142857	0.142857	0.142857	0.714286	0.142857	0.428571	0.142857	0.714286
NAD metabolism	0.368421	0.578947	0.368421	0.473684	0.526316	0.421053	0.421053	0.368421	0.684211	0.421053	0.421053	0.421053	0.210526	0.526316	0.684211	0.578947	0.421053	0.684211	0.473684	0.473684	0.473684	0.315789	0.421053	0.421053	0.368421	0.315789	0.368421	0.315789	0.473684	0.526316	0.473684	0.736842	0.473684	0.684211	0.421053	0.473684
Nucleotide interconversion	0.374233	0.668712	0.595092	0.650307	0.546012	0.527607	0.662577	0.711656	0.552147	0.607362	0.588957	0.705521	0.631902	0.766871	0.711656	0.631902	0.699387	0.680982	0.539877	0.453988	0.515337	0.423313	0.453988	0.650307	0.656442	0.625767	0.656442	0.693252	0.730061	0.693252	0.509202	0.650307	0.650307	0.699387	0.484663	0.791411
Nucleotide salvage pathway	0	0.333333	1	1	1	0	1	1	0.333333	0.333333	0.333333	1	0.333333	1	1	0.333333	0.333333	0.333333	0.666667	0.666667	0.666667	1	1	0.666667	0.666667	0	0.666667	0.666667	0.666667	0.666667	0.666667	0.333333	1	0.333333	0.333333	1
O-glycan synthesis	0.285714	0	0	0	0	0.0714286	0	0	0	0	0.285714	0	0	0	0	0	0	0	0	0	0	0	0	0	0	0	0	0.0714286	0	0	0	0	0	0	0	0
Oxidative phosphorylation	0.4	0.3	0.2	0.2	0.3	0.4	0.2	0.2	0.3	0.3	0.5	0.1	0.1	0.3	0.3	0.2	0.2	0.5	0.3	0.3	0.4	0.2	0.3	0.3	0.3	0.4	0.4	0.3	0.5	0.4	0.3	0.4	0.2	0.2	0.2	0.6
Pentose phosphate pathway	0.513514	0.567568	0.783784	0.756757	0.567568	0.486486	0.675676	0.513514	0.567568	0.567568	0.702703	0.567568	0.513514	0.621622	0.648649	0.702703	0.594595	0.675676	0.756757	0.621622	0.621622	0.567568	0.621622	0.540541	0.405405	0.540541	0.459459	0.594595	0.540541	0.513514	0.594595	0.72973	0.702703	0.621622	0.567568	0.783784
Phenylalanine metabolism	0.857143	0.571429	1	0.714286	0.571429	0.428571	1	0.428571	0.714286	0.714286	0.285714	0.714286	0.714286	0.571429	1	0.571429	0.714286	0.571429	1	0.285714	1	0.857143	1	0.714286	0.857143	0.714286	0.571429	1	0.714286	0.714286	0.571429	0.428571	0.714286	0.714286	0.857143	0.714286
Phosphatidylinositol phosphate metabolism	0.75	0.65	0.65	0.7	0.75	0.7	0.7	0.65	0.7	0.75	0.9	0.65	0.8	0.65	0.75	0.75	0.75	0.75	0.65	0.75	0.65	0.85	0.85	0.8	0.85	0.7	0.75	0.75	0.75	0.65	0.65	0.75	0.65	0.75	0.75	0.7
Propanoate metabolism	0.363636	0.454545	0.454545	0.272727	0.636364	0.454545	0.636364	0.545455	0.545455	0.545455	0.454545	0.636364	0.363636	0.181818	0.545455	0.545455	0.545455	0.545455	0.545455	0.636364	0.272727	0.818182	0.454545	0.727273	0.636364	0.636364	0.636364	0.454545	0.727273	0.454545	0.545455	0.545455	0.727273	0.636364	0.636364	0.454545
Purine catabolism	0.551724	0.551724	0.655172	0.517241	0.586207	0.586207	0.551724	0.551724	0.655172	0.586207	0.655172	0.551724	0.482759	0.551724	0.62069	0.517241	0.586207	0.655172	0.62069	0.586207	0.689655	0.517241	0.655172	0.62069	0.655172	0.517241	0.551724	0.482759	0.517241	0.62069	0.586207	0.586207	0.689655	0.655172	0.586207	0.655172
Purine synthesis	0.769231	0.615385	0.769231	0.769231	0.769231	0.615385	0.769231	0.769231	0.692308	0.692308	0.769231	0.692308	0.769231	0.769231	0.692308	0.769231	0.538462	0.692308	0.692308	0.769231	0.692308	0.769231	0.692308	0.769231	0.769231	0.769231	0.769231	0.769231	0.846154	0.769231	0.769231	0.692308	0.769231	0.692308	0.692308	0.769231
Pyrimidine catabolism	0.387097	0.516129	0.548387	0.419355	0.612903	0.419355	0.548387	0.677419	0.483871	0.451613	0.516129	0.580645	0.451613	0.580645	0.580645	0.483871	0.483871	0.677419	0.516129	0.580645	0.580645	0.483871	0.387097	0.548387	0.677419	0.612903	0.548387	0.354839	0.645161	0.677419	0.483871	0.677419	0.548387	0.677419	0.548387	0.709677
Pyrimidine synthesis	0.529412	0.235294	0.647059	0.705882	0.352941	0.352941	0.764706	0.705882	0.411765	0.352941	0.529412	0.705882	0.823529	0.647059	0.470588	0.411765	0.764706	0.588235	0.882353	0.529412	0.764706	0.823529	0.647059	0.529412	0.705882	0.647059	0.529412	0.588235	0.764706	0.647059	0.588235	0.705882	0.470588	0.470588	0.823529	0.823529
Pyruvate metabolism	0.586207	0.482759	0.586207	0.586207	0.586207	0.655172	0.655172	0.448276	0.758621	0.724138	0.655172	0.586207	0.655172	0.517241	0.689655	0.586207	0.586207	0.62069	0.551724	0.482759	0.655172	0.655172	0.551724	0.551724	0.482759	0.793103	0.551724	0.517241	0.517241	0.724138	0.689655	0.517241	0.655172	0.586207	0.62069	0.689655
R group synthesis	0.16	0	0.02	0	0.08	0	0	0	0.04	0	0.22	0.06	0	0	0.02	0	0.04	0.08	0.12	0.08	0	0.14	0.16	0.18	0.22	0.08	0.06	0.06	0.1	0	0	0.1	0.06	0.06	0.18	0.02
ROS detoxification	0.571429	0.285714	0.285714	0.285714	0.428571	0.571429	0.285714	0.428571	0.571429	0.428571	0.285714	0.285714	0.428571	0.428571	0.285714	0.857143	0.428571	0.714286	0.285714	0.571429	0.285714	0.428571	0.428571	0.285714	0.428571	0.285714	0.571429	0.428571	0.428571	0.428571	0.428571	0.285714	0.285714	0.714286	0.571429	0.428571
Sphingolipid metabolism	0.202532	0.0632911	0.0632911	0.101266	0.0379747	0.0632911	0.101266	0.0506329	0.0759494	0.0632911	0.126582	0.0886076	0.0379747	0.0632911	0.189873	0.0759494	0.0886076	0.0759494	0.113924	0.0506329	0.0759494	0.0759494	0.0759494	0.0759494	0.177215	0.0886076	0.126582	0.113924	0.101266	0.0759494	0.0886076	0.0632911	0.0506329	0.0759494	0.0759494	0.0632911
Squalene and cholesterol synthesis	0.833333	0.5	0.833333	0.5	0.666667	0.333333	0.666667	0.5	0.666667	0.5	1	0.5	0.5	0.5	0.5	0.666667	0.333333	0.333333	0.5	0.5	0.666667	0.5	0.333333	0.666667	0.666667	0.5	0.5	0.5	0.5	0.5	0.5	0.5	0.666667	0.666667	0.5	0.666667
Starch and sucrose metabolism	0.375	0.916667	0.458333	0.291667	0.708333	0.75	0.458333	0.791667	0.625	0.625	0.583333	0.75	0.458333	0.291667	0.333333	0.791667	0.458333	0.375	0.333333	0.333333	0.291667	0.416667	0.625	0.583333	0.416667	0.458333	0.333333	0.541667	0.708333	0.291667	0.416667	0.916667	0.458333	0.291667	0.333333	0.458333
Steroid metabolism	0.2	0.24	0.24	0.22	0.28	0.22	0.32	0.28	0.22	0.28	0.38	0.36	0.14	0.2	0.26	0.3	0.3	0.3	0.32	0.32	0.34	0.22	0.36	0.22	0.3	0.2	0.26	0.26	0.36	0.3	0.2	0.3	0.28	0.2	0.16	0.32
Taurine and hypotaurine metabolism	0.625	0.5	0.5	0.5	0.5	0.5	0.5	0.5	0.5	0.5	0.625	0.875	0.5	0.5	1	0.5	0.375	0.375	0.875	0.5	0.625	0.625	0.5	0.875	0.875	0.5	0.5	0.875	0.625	0.5	0.5	0.5	0.5	0.5	0.375	0.375
Tetrahydrobiopterin metabolism	0.583333	0.708333	0.791667	0.708333	0.958333	0.708333	0.958333	0.875	0.958333	0.875	0.583333	0.958333	0.958333	0.958333	0.916667	0.916667	0.958333	0.958333	0.708333	0.666667	0.458333	0.958333	0.833333	0.583333	0.625	0.666667	0.541667	0.75	0.833333	0.708333	0.666667	0.958333	0.958333	0.958333	0.708333	0.958333
Thiamine metabolism	0	0	0.166667	0	0.333333	0	0.166667	0.333333	0	0	0	0.833333	0	0	0.166667	0	0.333333	0	0.5	0.333333	0.5	0.166667	0	0.5	0.5	0.333333	0.333333	0.166667	0.5	0.333333	0.333333	0	0	0.166667	0.333333	0
Transport, endoplasmic reticular	0.522059	0.419118	0.455882	0.397059	0.397059	0.411765	0.5	0.375	0.455882	0.397059	0.676471	0.448529	0.411765	0.389706	0.529412	0.419118	0.426471	0.5	0.558824	0.426471	0.529412	0.573529	0.536765	0.602941	0.558824	0.382353	0.389706	0.529412	0.5	0.367647	0.367647	0.470588	0.389706	0.404412	0.492647	0.470588
Transport, extracellular	0.665141	0.790713	0.690647	0.799869	0.824068	0.781557	0.781557	0.790059	0.826684	0.800523	0.773708	0.790059	0.701112	0.776324	0.697188	0.822106	0.839111	0.8293	0.787443	0.811642	0.800523	0.76586	0.790059	0.771092	0.790059	0.767822	0.780249	0.789405	0.810334	0.808371	0.790059	0.755396	0.786135	0.807717	0.846959	0.818182
Transport, golgi apparatus	0.753846	0.692308	0.784615	0.723077	0.707692	0.661538	0.815385	0.707692	0.723077	0.753846	0.815385	0.769231	0.692308	0.738462	0.8	0.707692	0.707692	0.707692	0.784615	0.676923	0.784615	0.8	0.784615	0.723077	0.846154	0.692308	0.692308	0.861538	0.830769	0.692308	0.723077	0.738462	0.676923	0.723077	0.723077	0.738462
Transport, lysosomal	0.62766	0.340426	0.478723	0.319149	0.191489	0.12766	0.404255	0.202128	0.223404	0.255319	0.723404	0.276596	0.212766	0.276596	0.351064	0.170213	0.255319	0.393617	0.308511	0.351064	0.382979	0.43617	0.521277	0.361702	0.382979	0.340426	0.37234	0.329787	0.489362	0.202128	0.191489	0.297872	0.308511	0.191489	0.351064	0.202128
Transport, mitochondrial	0.334483	0.22069	0.213793	0.303448	0.403448	0.337931	0.348276	0.206897	0.393103	0.296552	0.348276	0.268966	0.2	0.310345	0.275862	0.317241	0.341379	0.47931	0.262069	0.289655	0.413793	0.427586	0.389655	0.251724	0.251724	0.265517	0.258621	0.241379	0.213793	0.324138	0.406897	0.451724	0.258621	0.306897	0.4	0.441379
Transport, nuclear	0.48	0.2	0.48	0.3	0.3	0.24	0.56	0.26	0.46	0.26	0.54	0.32	0.3	0.36	0.56	0.38	0.38	0.44	0.44	0.26	0.54	0.6	0.5	0.48	0.64	0.46	0.3	0.6	0.54	0.28	0.36	0.42	0.44	0.34	0.36	0.36
Transport, peroxisomal	0.330579	0.31405	0.355372	0.31405	0.371901	0.404959	0.38843	0.347107	0.438017	0.380165	0.553719	0.438017	0.305785	0.297521	0.429752	0.31405	0.413223	0.404959	0.471074	0.231405	0.404959	0.487603	0.553719	0.504132	0.471074	0.413223	0.363636	0.454545	0.46281	0.31405	0.297521	0.413223	0.404959	0.347107	0.297521	0.371901
Triacylglycerol synthesis	0.4	0.2	0.6	0.2	0.9	0.6	0.4	0.2	0.3	0.2	0.3	0.1	0.3	0.1	0.8	0.1	0.4	0.7	0.4	0.6	0.2	0.5	0.4	0.9	0.6	0.8	0.6	0.9	1	0.2	0.2	0.1	0.1	0.5	0.9	0.1
Tryptophan metabolism	0.787879	0.606061	0.69697	0.727273	0.727273	0.757576	0.727273	0.484848	0.69697	0.757576	0.818182	0.69697	0.636364	0.636364	0.666667	0.636364	0.727273	0.757576	0.818182	0.545455	0.848485	0.878788	0.848485	0.69697	0.69697	0.666667	0.787879	0.757576	0.636364	0.787879	0.636364	0.787879	0.666667	0.757576	0.909091	0.818182
Tyrosine metabolism	0.622222	0.488889	0.666667	0.511111	0.422222	0.488889	0.577778	0.466667	0.755556	0.577778	0.444444	0.4	0.444444	0.4	0.711111	0.488889	0.688889	0.555556	0.688889	0.511111	0.666667	0.666667	0.755556	0.533333	0.666667	0.644444	0.511111	0.688889	0.466667	0.555556	0.444444	0.733333	0.466667	0.488889	0.6	0.555556
Ubiquinone synthesis	0.285714	0	0.142857	0	0.285714	0	0.357143	0	0.357143	0	0	0.142857	0.142857	0	0.357143	0	0.357143	0	0.357143	0.142857	0.142857	0.357143	0.357143	0	0.357143	0.357143	0	0.357143	0.142857	0	0	0.357143	0	0.142857	0.357143	0
Unassigned	0.515385	0.469231	0.538462	0.5	0.6	0.507692	0.515385	0.638462	0.569231	0.684615	0.515385	0.546154	0.592308	0.530769	0.584615	0.584615	0.6	0.646154	0.446154	0.538462	0.546154	0.7	0.561538	0.523077	0.492308	0.538462	0.469231	0.615385	0.546154	0.530769	0.507692	0.684615	0.538462	0.646154	0.530769	0.684615
Urea cycle	0.606061	0.424242	0.515152	0.454545	0.666667	0.545455	0.575758	0.515152	0.484848	0.424242	0.515152	0.393939	0.393939	0.454545	0.484848	0.484848	0.636364	0.545455	0.545455	0.545455	0.545455	0.666667	0.545455	0.545455	0.484848	0.545455	0.515152	0.515152	0.515152	0.515152	0.454545	0.545455	0.424242	0.484848	0.575758	0.69697
Valine, leucine, and isoleucine metabolism	0.805556	0.638889	0.75	0.5	0.722222	0.527778	0.777778	0.638889	0.694444	0.666667	0.638889	0.555556	0.5	0.5	0.805556	0.861111	0.611111	0.638889	0.638889	0.638889	0.583333	0.916667	0.527778	0.75	0.666667	0.861111	0.777778	0.777778	0.777778	0.694444	0.638889	0.75	0.777778	0.611111	0.555556	0.638889
Vitamin A metabolism	0.238095	0.261905	0.380952	0.214286	0.333333	0.238095	0.333333	0.119048	0.380952	0.357143	0.380952	0.333333	0.333333	0.214286	0.333333	0.309524	0.261905	0.357143	0.47619	0.214286	0.333333	0.285714	0.357143	0.452381	0.52381	0.238095	0.333333	0.404762	0.380952	0.238095	0.309524	0.333333	0.190476	0.238095	0.357143	0.571429
Vitamin B2 metabolism	0.428571	0.285714	0.428571	0.428571	0.571429	0.428571	0.428571	0.571429	0.571429	0.428571	0.428571	0.285714	0.142857	0.428571	0.714286	0.285714	0.571429	0.285714	0.714286	1	0.714286	0.142857	0.142857	0.428571	0.285714	0.571429	0.428571	0.285714	0.714286	0.428571	0.857143	0.571429	0.857143	0.571429	0.428571	0.714286
Vitamin B6 metabolism	0.272727	0.0909091	0.181818	0.636364	0.636364	0	0.727273	0.0909091	0.636364	0.272727	0.0909091	0.454545	0.636364	0.636364	0.727273	0.363636	0.636364	0.636364	0.818182	0.636364	0.272727	0.636364	0.636364	0.545455	0.545455	0	0.0909091	0.181818	0.454545	0.0909091	0.272727	0.727273	0.181818	0.181818	0.272727	0.636364
Vitamin C metabolism	0.428571	0.428571	0.142857	0.285714	0.285714	0.142857	0.428571	0.571429	0.285714	0.285714	0.857143	0.428571	0.285714	0.285714	0.428571	0.428571	0.285714	0.571429	0.714286	0.571429	0.428571	0.285714	0.714286	0.428571	0.428571	0.285714	0.428571	0.285714	0.428571	0.285714	0.285714	0.285714	0.285714	0.285714	0.142857	0.142857
Vitamin D metabolism	0.25	0	0.25	0	0	0	0.25	0	0	0	0.125	0	0	0	0.375	0.5	0	0	0.125	0	0.25	0.25	0.25	0.25	0.25	0	0	0.25	0.25	0	0	0.125	0	0	0	0
beta-Alanine metabolism	0.333333	0.444444	0.555556	0.444444	0.777778	0.444444	0.555556	0.444444	0.444444	0.666667	0.444444	0.555556	0.333333	0.444444	0.666667	0.555556	0.444444	0.555556	0.888889	0.777778	0.666667	0.666667	0.444444	0.666667	0.888889	0.555556	0.777778	0.555556	0.444444	0.888889	0.333333	0.555556	0.555556	0.666667	0.555556	0.777778

## Sheet: Akesson
	heart_muscle	thymus	spleen	ovary	kidney	skeletal_muscle	pancreas	prostate	small_intestine	colon	placenta	bladder	breast	uterus	thyroid	skin_1	salivary_gland	trachea	cerebellum	brain	Fetalbrain	adrenal_gland	bone_marrow	amygdala	caudate_Nucleus	corpus	hippocampus	thalamus	pituitary_gland	spinal_cord	testis	liver	stomach_1	lung	Fetal_lung	Fetal_liver
	0.801653	0.92562	0.900826	0.809917	0.92562	0.760331	0.768595	0.966942	0.92562	0.966942	0.768595	0.809917	0.991736	0.809917	0.752066	0.900826	0.983471	0.826446	0.991736	0.92562	0.991736	0.809917	0.983471	0.92562	0.768595	0.768595	0.92562	0.768595	0.966942	0.834711	0.842975	0.991736	0.991736	0.966942	0.834711	0.991736
Alanine and aspartate metabolism	0.692308	0.846154	0.923077	0.769231	0.923077	0.692308	1	0.846154	0.923077	1	0.692308	0.769231	0.692308	0.846154	0.923077	0.769231	0.923077	1	1	0.846154	0.846154	0.692308	0.846154	0.846154	0.846154	0.846154	0.846154	0.846154	1	0.846154	0.846154	0.846154	0.923077	0.923077	0.846154	0.923077
Aminosugar metabolism	0.3	0.5	0.8	0.433333	0.7	0.366667	0.4	0.733333	0.7	1	0.633333	0.466667	0.466667	0.6	0.466667	0.4	0.866667	0.866667	0.566667	0.533333	0.4	0.466667	0.733333	0.566667	0.4	0.6	0.433333	0.566667	0.666667	0.566667	0.433333	0.733333	0.833333	0.866667	0.333333	0.533333
Androgen and estrogen synthesis and metabolism	1	1	1	1	1	1	1	1	1	1	1	1	1	1	1	1	1	1	1	1	1	1	1	1	1	1	1	1	1	1	1	1	1	1	1	1
Arachidonic acid metabolism	1	1	1	1	1	1	1	1	1	1	1	1	1	1	1	1	1	1	1	1	1	1	1	1	1	1	1	1	1	1	1	1	1	1	1	1
Arginine and Proline Metabolism	0.90625	0.875	0.875	0.59375	0.9375	0.875	0.9375	0.90625	0.6875	0.65625	0.84375	0.875	0.8125	0.75	0.90625	0.875	0.96875	0.96875	0.90625	0.90625	0.90625	0.90625	0.9375	0.90625	0.9375	0.90625	0.90625	0.9375	0.90625	0.90625	0.65625	0.90625	0.9375	0.90625	0.9375	1
Bile acid synthesis	0.654321	0.91358	0.617284	0.950617	0.950617	0.962963	0.950617	0.641975	0.950617	0.950617	0.580247	0.567901	0.790123	0.481481	0.641975	0.864198	0.987654	0.617284	0.802469	0.580247	0.753086	0.777778	0.790123	0.654321	0.654321	0.987654	0.617284	0.938272	0.888889	0.938272	0.62963	0.987654	0.641975	0.753086	0.814815	1
Biotin metabolism	1	1	1	1	1	1	1	1	1	1	1	1	1	1	1	1	1	1	1	1	1	1	1	1	1	1	1	1	1	1	1	1	1	1	1	1
Blood group synthesis	0	0	0	0	0	0	0	0	0	0	0	0	0	0	0	0	0	0	0	0	0	0	0	0	0	0	0	0	0	0	0	0	0	0	0	0
Butanoate metabolism	1	0.333333	0.333333	0.666667	1	0.333333	0.666667	0.666667	1	1	0.666667	0.666667	1	1	1	1	1	1	1	0.666667	0.666667	1	0.666667	0.666667	1	1	0.666667	0.666667	1	1	0.666667	1	1	0.666667	0.666667	1
C5-branched dibasic acid metabolism	1	1	1	1	1	1	1	1	1	1	1	1	1	1	1	1	0	0	1	1	0	0	0	1	1	1	1	1	1	1	1	0	1	1	0	1
Cholesterol metabolism	0.478261	0.391304	0.543478	0.543478	0.630435	0.434783	0.630435	0.586957	0.586957	0.543478	0.478261	0.478261	0.586957	0.717391	0.608696	0.717391	0.608696	0.565217	0.847826	0.543478	0.652174	0.73913	0.543478	0.5	0.5	0.521739	0.5	0.521739	0.521739	0.521739	0.5	0.565217	0.586957	0.652174	0.586957	0.826087
Chondroitin sulfate degradation	0	0	0.681818	0	0.681818	0	0	0	1	1	0.363636	0	0	0.681818	0	0	0.272727	1	0.818182	0.181818	0	0	1	0	0	0	0	0	0	0	0	0.681818	0.681818	1	0	0
Citric acid cycle	0.9	0.9	0.9	0.85	0.95	0.8	0.9	0.9	0.9	0.9	0.9	0.9	0.95	0.95	0.9	0.95	0.85	0.85	0.85	0.85	0.85	0.9	0.75	0.9	0.9	0.9	0.9	0.9	0.85	0.9	0.85	0.85	0.9	0.9	0.85	0.9
CoA catabolism	0.333333	0.333333	0.333333	0.333333	0.666667	0.333333	0.333333	0.333333	0.333333	0.333333	0.333333	0.333333	0.333333	0.666667	0.333333	0.333333	0.5	0.333333	0.333333	0.333333	0.333333	0.666667	0.666667	0.333333	0.333333	0.333333	0.333333	0.333333	0.333333	0.333333	0.333333	0.333333	0.833333	0.333333	0.333333	0.5
CoA synthesis	0.222222	0.222222	0.166667	0.222222	0.888889	0.166667	0.222222	0.222222	0.222222	0.222222	0.222222	0.222222	0.222222	0.444444	0.222222	0.222222	0.555556	0.222222	0.222222	0.166667	0.166667	0.555556	0.222222	0.222222	0.222222	0.222222	0.222222	0.222222	0.222222	0.222222	0.222222	0.222222	1	0.222222	0.222222	0.666667
Cysteine Metabolism	1	0.666667	0.666667	1	1	0.666667	1	0.666667	1	1	1	1	0.666667	1	0.666667	1	1	1	1	1	0.666667	1	1	0.666667	1	1	1	1	0.333333	1	0.666667	1	1	1	1	1
Cytochrome metabolism	0.928571	0.928571	0.928571	0.928571	0.928571	0.928571	0.928571	0.928571	1	1	0.857143	0.928571	0.928571	0.928571	0.928571	1	0.928571	0.928571	0.928571	0.928571	0.928571	0.928571	0.928571	0.928571	0.928571	0.928571	0.928571	0.928571	0.928571	1	0.928571	1	0.928571	0.928571	0.928571	1
D-alanine metabolism	1	0.333333	1	0.333333	1	1	1	0.333333	1	0.333333	0.333333	0.333333	0.333333	0.333333	1	0.333333	1	1	1	1	1	1	1	0.333333	0.333333	1	0.333333	1	0.333333	1	0.333333	1	0.333333	0.333333	1	1
Dietary fiber binding	1	1	1	1	1	1	1	1	1	1	1	1	1	1	1	1	1	1	1	1	1	1	1	1	1	1	1	1	1	1	1	1	1	1	1	1
Eicosanoid metabolism	0.966667	1	0.966667	0.933333	1	0.8	0.966667	0.933333	1	0.933333	0.933333	1	1	1	1	0.966667	0.966667	1	0.933333	0.9	0.9	1	0.966667	1	1	0.933333	1	0.933333	0.9	1	0.866667	1	0.966667	1	0.933333	0.966667
Exchange/demand reaction	0.832127	0.81042	0.869754	0.798842	0.884226	0.829233	0.823444	0.807525	0.904486	0.878437	0.814761	0.801737	0.819103	0.827786	0.814761	0.823444	0.855282	0.848046	0.84081	0.842258	0.84081	0.849493	0.900145	0.824891	0.826339	0.82055	0.823444	0.78437	0.819103	0.849493	0.808973	0.905933	0.848046	0.856729	0.801737	0.87699
Fatty acid oxidation	0.753125	0.34375	0.30625	0.309375	0.60625	0.71875	0.375	0.304688	0.96875	0.604688	0.401562	0.357812	0.476562	0.342187	0.409375	0.439063	0.45	0.34375	0.184375	0.248438	0.204687	0.665625	0.58125	0.217188	0.239063	0.517188	0.232813	0.19375	0.409375	0.534375	0.376563	0.978125	0.435937	0.31875	0.315625	0.9375
Fatty acid synthesis	0.933333	0.866667	0.866667	0.933333	0.866667	0.813333	0.933333	0.933333	0.866667	0.866667	0.866667	0.933333	0.866667	0.933333	0.866667	0.933333	0.866667	0.866667	0.933333	0.92	0.88	0.933333	0.933333	0.88	0.933333	0.933333	0.933333	0.933333	0.866667	0.933333	0.88	0.946667	0.866667	0.866667	0.853333	0.933333
Folate metabolism	0.327586	0.310345	0.465517	0.344828	0.482759	0.5	0.344828	0.344828	0.482759	0.5	0.465517	0.327586	0.327586	0.5	0.5	0.5	0.982759	0.5	0.482759	0.482759	0.448276	0.327586	0.5	0.482759	0.482759	0.482759	0.465517	0.482759	0.344828	0.482759	0.5	0.982759	0.5	0.5	0.982759	0.5
Fructose and mannose metabolism	0.761905	0.619048	0.857143	0.761905	0.857143	0.714286	0.857143	0.857143	0.904762	0.904762	0.761905	0.857143	0.761905	0.857143	0.809524	0.714286	0.857143	0.857143	0.904762	0.857143	0.904762	0.809524	0.904762	0.857143	0.809524	0.857143	0.809524	0.857143	0.666667	0.857143	0.857143	0.904762	0.857143	0.857143	0.904762	0.904762
Galactose metabolism	0.5	0.6	0.6	0.5	0.6	0.5	0.5	0.6	0.9	0.6	0.9	0.5	0.3	0.7	0.5	0.5	0.6	0.7	0.7	0.7	0.7	0.8	0.6	0.5	0.5	0.6	0.5	0.6	0.8	0.6	0.5	0.9	0.7	0.7	0.9	0.9
Glutamate metabolism	1	1	1	0.933333	1	1	1	0.866667	0.933333	0.933333	0.933333	1	0.866667	0.866667	0.866667	0.866667	1	1	0.866667	0.866667	1	1	1	0.866667	0.866667	0.866667	0.866667	1	0.866667	0.866667	0.733333	1	0.866667	0.866667	0.866667	1
Glutathione metabolism	0.625	0.5	0.6875	0.5625	0.875	0.625	0.75	0.625	0.8125	0.75	0.6875	0.75	0.5	0.625	0.375	0.6875	0.625	0.6875	0.5	0.4375	0.5625	0.75	0.875	0.5625	0.375	0.4375	0.5625	0.5625	0.5625	0.4375	0.4375	0.75	0.4375	0.5625	0.4375	0.875
Glycerophospholipid metabolism	0.807692	0.846154	0.826923	0.846154	0.807692	0.769231	0.826923	0.807692	0.807692	0.826923	0.846154	0.788462	0.846154	0.826923	0.807692	0.730769	0.923077	0.865385	0.942308	0.865385	0.903846	0.903846	0.884615	0.807692	0.807692	0.846154	0.826923	0.826923	0.903846	0.923077	0.884615	0.884615	0.807692	0.942308	0.923077	0.923077
Glycine, serine, alanine and threonine metabolism	0.9	0.533333	0.566667	0.9	1	0.833333	1	0.833333	0.8	0.8	0.533333	0.8	0.9	1	1	0.966667	0.8	1	0.7	1	0.633333	0.9	0.7	0.9	0.866667	0.9	0.866667	1	0.7	0.966667	0.833333	1	1	0.8	0.766667	1
Glycolysis/gluconeogenesis	0.974359	0.923077	0.948718	0.948718	1	0.948718	0.948718	0.923077	0.974359	1	0.974359	0.974359	0.948718	0.974359	0.923077	1	0.948718	1	0.948718	0.974359	0.974359	0.974359	0.948718	0.974359	0.974359	0.974359	0.948718	0.974359	0.974359	1	0.974359	1	0.948718	0.974359	0.974359	1
Glycosphingolipid metabolism	0.2	1	0.6	0.6	0.6	0.6	0.6	1	0.6	0.6	0.6	0.6	0.2	1	0.4	0.6	0.6	1	1	1	1	0.6	1	0.6	0.6	1	0.6	1	1	1	0.2	0.6	1	1	0.6	0.6
Glyoxylate and dicarboxylate metabolism	0.818182	0.818182	0.818182	0.818182	0.818182	0.818182	0.818182	0.818182	0.818182	1	0.818182	0.818182	0.636364	0.818182	0.818182	0.818182	0.818182	0.818182	0.818182	0.818182	0.818182	0.818182	1	0.818182	0.818182	0.818182	0.818182	0.818182	0.818182	0.818182	1	0.818182	1	0.818182	0.818182	0.818182
Heme degradation	1	1	1	1	1	1	1	1	1	1	1	0.333333	0.333333	0.333333	1	1	0.333333	0.333333	1	1	1	1	1	1	1	1	1	1	0.333333	1	1	1	1	1	0.333333	1
Heme synthesis	1	1	1	1	1	1	1	1	1	1	1	1	1	1	1	1	1	1	1	1	1	1	1	1	1	1	1	1	1	1	1	1	1	1	1	1
Heparan sulfate degradation	0	0	1	0	0	0	0	0	0	0	1	0	1	0	0	0	0	0	0	0	0	1	1	0	0	0	0	0	1	0	0	0	0	1	0	0
Histidine metabolism	1	1	1	1	1	1	1	1	1	1	1	0.6	0.6	1	1	1	1	1	1	1	1	1	1	1	1	1	0.6	1	1	1	1	1	1	1	1	1
Hyaluronan metabolism	0	0.6	1	1	1	0	1	1	1	1	1	0.4	1	1	1	1	1	1	1	0.4	0	1	0.6	0.4	0.4	1	0.4	0.4	1	1	0.4	1	1	1	0	0
Inositol phosphate metabolism	0.897959	0.918367	1	1	0.877551	0.959184	1	0.979592	1	0.979592	0.938776	1	1	0.897959	0.918367	1	0.795918	0.897959	0.795918	0.795918	0.795918	0.877551	0.877551	0.959184	0.795918	0.959184	0.959184	0.959184	0.938776	0.959184	0.979592	0.938776	0.938776	1	0.897959	0.938776
Keratan sulfate degradation	0.0133333	0.0533333	0.0133333	0.0133333	0.0133333	0.0133333	0.0133333	0.0133333	0.0133333	0.293333	0.0133333	0.0133333	0.0133333	0.0133333	0.0133333	0.0133333	0.0133333	0.0133333	0.0133333	0.0133333	0.0133333	0.0133333	0.293333	0.0133333	0.0133333	0.0133333	0.0133333	0.0133333	0.0133333	0.0133333	0.0133333	0.0133333	0.0133333	0.293333	0.0133333	0.0133333
Keratan sulfate synthesis	0	0	0	0	0	0	0	0.5	0	0	0	0	0	0	0	0	0	0	0	0	0	0	0	0	0	0	0	0	0.5	0	0	0	0	0	0	0
Limonene and pinene degradation	1	1	1	1	1	1	1	1	1	1	1	1	1	1	1	1	1	1	1	1	1	1	1	1	1	1	1	1	1	1	1	1	1	1	1	1
Lysine metabolism	0.928571	0.928571	0.928571	0.928571	1	1	0.928571	0.928571	0.928571	0.928571	0.928571	0.928571	1	1	0.928571	1	0.928571	0.928571	0.928571	0.928571	0.928571	0.928571	0.928571	0.928571	0.928571	0.928571	0.928571	0.928571	0.928571	0.928571	0.928571	0.928571	0.928571	0.928571	0.928571	0.928571
Methionine and cysteine metabolism	0.923077	0.769231	0.807692	0.884615	1	0.961538	1	0.846154	0.846154	0.846154	0.769231	0.884615	0.461538	0.846154	0.846154	0.846154	0.961538	0.923077	0.807692	0.807692	0.923077	0.961538	0.961538	0.807692	0.807692	0.846154	0.807692	0.807692	0.769231	0.807692	0.846154	0.961538	0.846154	0.769231	0.846154	0.961538
Miscellaneous	0.818182	0.666667	0.878788	0.787879	0.939394	0.787879	0.909091	0.757576	0.909091	0.878788	0.757576	0.757576	0.787879	0.787879	0.757576	0.757576	0.878788	0.939394	0.818182	0.939394	0.787879	0.969697	0.848485	0.787879	0.939394	0.818182	0.757576	0.787879	0.787879	0.909091	0.757576	0.939394	0.787879	0.757576	0.878788	0.848485
N-glycan degradation	0.0833333	0.0833333	0.0833333	0.0833333	0.0833333	0.0833333	0.0833333	0.0833333	0.0833333	0.0833333	0.5	0.0833333	0.0833333	0.0833333	0.0833333	0.0833333	0.0833333	0.0833333	0.0833333	0.0833333	0.0833333	0.0833333	0.0833333	0.0833333	0.0833333	0.0833333	0.0833333	0.0833333	0.0833333	0.0833333	0.0833333	0.0833333	0.0833333	0.916667	0.0833333	0.0833333
N-glycan synthesis	0	1	1	1	1	1	1	1	1	1	1	1	1	1	1	1	1	1	0	0	0	1	0	1	1	1	1	1	1	1	1	1	1	1	0	1
NAD metabolism	0.736842	0.789474	0.789474	0.684211	0.842105	0.789474	0.789474	0.736842	0.947368	0.736842	0.789474	0.789474	0.684211	0.736842	0.947368	0.789474	0.631579	0.894737	0.631579	0.631579	0.684211	0.631579	0.789474	0.789474	0.631579	0.736842	0.842105	0.631579	0.736842	0.684211	0.631579	0.947368	0.842105	0.894737	0.631579	0.736842
Nucleotide interconversion	0.558282	0.754601	0.815951	0.865031	0.797546	0.662577	0.779141	0.871166	0.699387	0.865031	0.852761	0.852761	0.834356	0.932515	0.840491	0.803681	0.907975	0.779141	0.650307	0.570552	0.650307	0.588957	0.699387	0.809816	0.742331	0.736196	0.828221	0.828221	0.852761	0.858896	0.662577	0.846626	0.858896	0.852761	0.674847	0.932515
Nucleotide salvage pathway	0	0.333333	1	1	1	0	1	1	0.333333	0.333333	0.333333	1	0.333333	1	1	0.333333	0.333333	0.333333	0.666667	0.666667	0.666667	1	1	0.666667	0.666667	0	0.666667	0.666667	0.666667	0.666667	0.666667	0.333333	1	0.333333	0.333333	1
O-glycan synthesis	0	0.357143	0	0	0	0.142857	0	0.142857	0	0	0	0	0	0.142857	0	0	0	0.142857	0	0	0	0	0.642857	0	0	0.142857	0	0.142857	0.142857	0.142857	0.142857	0	0.142857	0.642857	0	0
Oxidative phosphorylation	0.8	0.6	0.5	0.6	0.6	0.7	0.6	0.5	0.5	0.5	0.6	0.5	0.5	0.5	0.5	0.5	0.6	0.6	0.7	0.6	0.7	0.6	0.6	0.6	0.6	0.6	0.6	0.6	0.9	0.6	0.5	0.7	0.6	0.5	0.6	0.7
Pentose phosphate pathway	0.702703	0.783784	1	0.891892	0.837838	0.756757	0.945946	0.837838	0.837838	0.783784	0.783784	0.783784	0.837838	0.891892	0.837838	0.837838	0.891892	0.810811	0.918919	0.810811	0.756757	0.810811	0.891892	0.756757	0.756757	0.783784	0.810811	0.810811	0.837838	0.837838	0.810811	0.945946	0.891892	0.891892	0.837838	1
Phenylalanine metabolism	1	0.857143	0.857143	1	1	1	1	1	1	1	0.857143	1	1	1	1	0.857143	1	1	1	0.857143	1	1	1	0.857143	0.857143	0.857143	0.857143	1	1	1	0.857143	1	1	1	1	1
Phosphatidylinositol phosphate metabolism	0.85	0.85	0.85	0.85	0.7	0.85	0.9	0.75	0.85	0.85	0.85	0.85	0.85	0.85	0.85	0.85	0.85	0.85	0.8	0.8	0.8	0.8	0.8	0.85	0.8	0.85	0.85	0.85	0.75	0.85	0.75	0.75	0.85	0.85	0.9	0.75
Propanoate metabolism	0.909091	1	0.727273	0.909091	1	0.727273	1	0.909091	1	1	0.909091	0.909091	0.909091	0.909091	1	1	0.909091	1	0.909091	0.818182	0.727273	1	0.727273	1	0.909091	1	1	1	1	1	1	0.909091	1	0.909091	0.909091	0.909091
Purine catabolism	0.827586	0.896552	0.965517	0.827586	0.896552	0.827586	0.862069	0.896552	0.931034	0.862069	0.793103	0.827586	0.827586	0.827586	0.827586	0.862069	0.931034	0.827586	0.827586	0.862069	0.862069	0.862069	0.965517	0.827586	0.827586	0.793103	0.827586	0.793103	0.655172	0.827586	0.793103	0.862069	0.931034	0.827586	0.862069	0.862069
Purine synthesis	1	0.384615	0.384615	1	1	0.384615	1	1	0.384615	0.384615	1	0.384615	1	1	0.384615	1	0.230769	0.384615	0.384615	1	0.384615	1	0.384615	1	1	1	1	1	1	1	1	0.384615	1	0.384615	0.384615	1
Pyrimidine catabolism	0.806452	0.903226	0.935484	0.870968	0.903226	0.870968	0.903226	0.935484	0.870968	0.870968	0.870968	0.903226	0.903226	0.935484	0.903226	0.870968	0.83871	0.870968	0.806452	0.83871	0.870968	0.806452	0.83871	0.870968	0.870968	0.903226	0.870968	0.806452	0.903226	0.935484	0.774194	0.870968	0.870968	0.903226	0.903226	0.935484
Pyrimidine synthesis	0.588235	0.470588	0.764706	0.882353	0.588235	0.529412	0.764706	0.882353	0.647059	0.588235	0.588235	0.882353	0.941176	0.941176	0.529412	0.529412	1	0.823529	1	0.588235	0.882353	0.882353	1	0.588235	0.764706	0.764706	0.823529	0.588235	0.823529	0.823529	0.941176	0.882353	0.588235	0.647059	1	0.941176
Pyruvate metabolism	0.896552	0.827586	0.896552	0.965517	0.862069	0.862069	0.896552	0.862069	1	1	0.896552	0.862069	0.965517	0.931034	0.896552	0.862069	0.896552	0.862069	0.793103	0.896552	0.896552	0.965517	0.827586	0.896552	0.896552	1	0.931034	0.896552	0.896552	0.965517	0.965517	0.862069	0.965517	0.862069	0.965517	0.931034
R group synthesis	1	0.94	0.94	0.94	0.94	1	0.94	0.94	1	0.94	0.94	0.94	0.94	0.94	0.94	0.94	1	0.94	0.94	0.94	0.94	1	1	0.94	0.94	0.94	0.94	0.94	0.94	0.94	0.94	1	0.94	0.94	0.66	1
ROS detoxification	1	0.857143	1	1	1	1	1	1	1	1	1	1	1	1	1	1	1	1	0.857143	1	0.857143	1	1	1	1	1	1	1	1	1	1	0.857143	1	1	1	1
Sphingolipid metabolism	0.189873	0.341772	0.316456	0.265823	0.278481	0.189873	0.316456	0.291139	0.341772	0.303797	0.265823	0.240506	0.189873	0.291139	0.316456	0.278481	0.278481	0.329114	0.265823	0.303797	0.316456	0.316456	0.278481	0.278481	0.265823	0.291139	0.278481	0.278481	0.316456	0.316456	0.278481	0.265823	0.329114	0.316456	0.253165	0.278481
Squalene and cholesterol synthesis	0.166667	0.333333	0.333333	0.333333	0.333333	0.166667	0.333333	0.333333	0.333333	0.333333	0.333333	0.333333	0.333333	0.5	0.333333	0.5	0.166667	0.166667	1	0.333333	0.5	0.5	0.166667	0.333333	0.333333	0.333333	0.333333	0.333333	0.333333	0.333333	0.333333	0.333333	0.333333	0.5	0.333333	0.5
Starch and sucrose metabolism	0.916667	0.958333	0.708333	0.583333	0.958333	0.833333	0.708333	0.875	0.708333	0.708333	0.708333	1	0.708333	0.583333	0.583333	0.875	0.666667	0.583333	0.583333	0.541667	0.541667	0.583333	0.666667	0.541667	0.666667	0.708333	0.541667	0.666667	0.833333	0.583333	0.666667	1	0.708333	0.708333	0.666667	0.708333
Steroid metabolism	0.88	0.88	0.88	0.9	0.9	0.88	0.92	0.9	0.9	0.66	0.86	0.9	0.86	0.86	0.88	0.9	0.84	0.9	0.82	0.82	0.88	0.92	0.88	0.88	0.82	0.88	0.88	0.64	0.88	0.9	0.88	0.9	0.9	0.9	0.88	0.96
Taurine and hypotaurine metabolism	0.875	0.875	0.875	0.875	0.875	0.875	0.875	0.875	0.875	0.875	0.875	0.875	0.875	0.875	0.875	0.875	0.875	0.875	0.875	0.875	0.875	1	1	0.875	0.875	0.875	0.875	0.875	0.875	0.875	0.875	0.875	0.875	0.875	0.875	0.875
Tetrahydrobiopterin metabolism	0.625	0.75	0.75	0.625	1	0.625	1	0.916667	1	0.916667	0.75	1	1	1	1	0.958333	1	1	0.625	0.583333	0.5	1	0.875	0.458333	0.583333	0.583333	0.458333	0.625	0.875	0.625	0.833333	1	1	1	0.625	1
Thiamine metabolism	1	0.833333	1	0.5	1	0.5	1	1	0.833333	1	0.833333	1	0.833333	1	1	0.833333	1	0.5	0.5	1	0.5	0.5	1	1	1	1	1	1	0.5	1	1	0.833333	0.833333	0.833333	1	1
Transport, endoplasmic reticular	0.816176	0.882353	0.860294	0.845588	0.882353	0.772059	0.838235	0.845588	0.882353	0.823529	0.801471	0.823529	0.838235	0.852941	0.867647	0.882353	0.867647	0.823529	0.838235	0.838235	0.860294	0.860294	0.889706	0.845588	0.808824	0.845588	0.838235	0.816176	0.838235	0.875	0.823529	0.955882	0.882353	0.875	0.830882	0.919118
Transport, extracellular	0.81622	0.903205	0.831262	0.918901	0.921517	0.8862	0.88947	0.905167	0.914977	0.909745	0.871812	0.901897	0.837148	0.892086	0.802485	0.922171	0.929366	0.914323	0.884892	0.907129	0.902551	0.892086	0.916285	0.88947	0.893394	0.866579	0.883584	0.890124	0.901897	0.903859	0.875736	0.838457	0.894048	0.911053	0.903205	0.917593
Transport, golgi apparatus	0.0769231	0.307692	0.169231	0.138462	0.169231	0.169231	0.169231	0.261538	0.169231	0.169231	0.138462	0.138462	0.0769231	0.261538	0.123077	0.138462	0.169231	0.261538	0.230769	0.246154	0.246154	0.169231	0.307692	0.138462	0.138462	0.246154	0.138462	0.246154	0.261538	0.261538	0.153846	0.169231	0.261538	0.307692	0.138462	0.169231
Transport, lysosomal	0.212766	0.585106	0.617021	0.255319	0.638298	0.170213	0.308511	0.489362	0.648936	0.659574	0.37234	0.180851	0.542553	0.340426	0.265957	0.489362	0.765957	0.393617	0.638298	0.606383	0.521277	0.393617	0.744681	0.5	0.265957	0.308511	0.5	0.234043	0.595745	0.319149	0.170213	0.776596	0.670213	0.723404	0.404255	0.574468
Transport, mitochondrial	0.827586	0.7	0.696552	0.77931	0.889655	0.803448	0.786207	0.686207	0.834483	0.803448	0.67931	0.77931	0.693103	0.806897	0.706897	0.786207	0.844828	0.87931	0.689655	0.706897	0.868966	0.937931	0.827586	0.689655	0.672414	0.706897	0.689655	0.686207	0.727586	0.803448	0.87931	0.948276	0.724138	0.703448	0.848276	0.927586
Transport, nuclear	0.88	0.78	0.94	0.92	0.92	0.76	0.88	0.98	0.86	0.98	1	0.92	0.8	0.94	0.94	0.9	0.92	0.8	0.92	0.98	0.98	0.92	0.94	1	0.82	0.88	0.96	0.98	0.98	1	0.94	0.88	0.88	0.88	0.92	1
Transport, peroxisomal	0.801653	0.619835	0.586777	0.619835	0.917355	0.77686	0.785124	0.603306	0.975207	0.92562	0.595041	0.68595	0.735537	0.619835	0.628099	0.669421	0.752066	0.677686	0.553719	0.545455	0.545455	0.793388	0.636364	0.669421	0.661157	0.900826	0.677686	0.719008	0.710744	0.760331	0.719008	0.983471	0.768595	0.636364	0.553719	0.876033
Triacylglycerol synthesis	1	1	1	1	1	0.9	1	0.9	1	1	0.9	1	1	1	1	1	1	1	0.9	1	1	1	1	1	1	1	1	1	1	1	0.9	1	0.9	0.9	1	0.9
Tryptophan metabolism	0.939394	0.787879	0.787879	0.878788	0.818182	0.939394	0.818182	0.666667	0.818182	0.818182	0.787879	0.818182	0.818182	0.818182	0.818182	0.787879	0.818182	0.818182	0.848485	0.757576	0.939394	1	0.818182	0.757576	0.757576	0.757576	0.757576	0.787879	0.666667	0.787879	0.727273	0.878788	0.818182	0.818182	0.939394	1
Tyrosine metabolism	0.8	0.866667	0.733333	0.888889	0.8	0.8	0.8	0.8	0.977778	0.888889	0.6	0.8	0.888889	0.8	0.8	0.777778	0.977778	0.8	0.844444	0.866667	0.844444	0.977778	0.977778	0.777778	0.866667	0.866667	0.777778	0.844444	0.777778	0.888889	0.866667	0.977778	0.8	0.777778	0.933333	0.977778
Ubiquinone synthesis	0	0	0	0	0	0	0	0	0	0	0	0	0	0	0	0	0	0	0	0	0	0	0	0	0	0	0	0	0	0	0	0	0	0	0	0
Unassigned	0.8	0.792308	0.776923	0.761538	0.938462	0.807692	0.776923	0.846154	0.930769	0.930769	0.746154	0.807692	0.861538	0.846154	0.853846	0.923077	0.761538	0.815385	0.769231	0.869231	0.907692	0.853846	0.869231	0.823077	0.715385	0.823077	0.815385	0.823077	0.869231	0.869231	0.838462	0.923077	0.861538	0.807692	0.846154	0.892308
Urea cycle	0.818182	0.69697	0.757576	0.757576	1	0.818182	0.848485	0.818182	0.727273	0.727273	0.666667	0.757576	0.909091	0.757576	0.787879	0.818182	0.878788	0.818182	0.818182	0.818182	0.878788	0.818182	0.818182	0.818182	0.818182	0.818182	0.818182	0.818182	0.878788	0.818182	0.69697	0.909091	0.787879	0.69697	0.818182	1
Valine, leucine, and isoleucine metabolism	1	0.638889	0.861111	0.555556	0.888889	0.777778	0.916667	0.583333	0.861111	0.944444	0.555556	0.611111	0.555556	0.527778	0.833333	0.944444	0.583333	0.916667	0.527778	0.777778	0.638889	0.916667	0.583333	0.833333	0.611111	0.972222	0.888889	0.694444	0.944444	0.861111	0.861111	0.916667	1	0.555556	0.75	0.611111
Vitamin A metabolism	0.97619	0.952381	1	1	1	0.97619	1	1	1	1	0.952381	1	1	1	0.97619	0.97619	1	1	1	1	0.97619	1	0.97619	1	1	1	1	1	1	1	0.97619	1	1	1	1	1
Vitamin B2 metabolism	0.857143	0.714286	0.714286	1	0.857143	0.857143	0.714286	0.857143	0.857143	0.857143	1	0.714286	0.714286	0.857143	1	0.857143	0.857143	0.714286	1	1	1	0.857143	0.857143	0.857143	0.857143	0.857143	0.857143	0.857143	0.857143	0.857143	1	0.857143	1	0.857143	0.857143	1
Vitamin B6 metabolism	0.545455	0.636364	0.636364	1	1	0.181818	1	0.636364	1	0.636364	0.636364	0.636364	1	1	1	0.636364	1	1	1	1	0.636364	1	1	0.636364	0.636364	0.181818	0.636364	0.636364	0.636364	0.636364	0.636364	1	0.636364	0.636364	0.636364	1
Vitamin C metabolism	1	1	1	1	1	1	1	1	1	1	1	1	1	1	1	1	1	1	1	1	1	1	1	1	1	1	1	1	1	1	1	1	1	1	0.857143	1
Vitamin D metabolism	0.875	0.75	0.875	1	1	1	1	0.875	1	1	0.625	0.875	1	0.875	0.875	1	1	0.875	1	0.875	1	1	1	0.875	0.875	1	0.875	1	1	1	0.875	1	0.875	1	1	1
beta-Alanine metabolism	1	1	0.888889	1	1	0.888889	1	1	1	1	1	1	1	1	1	1	1	1	1	0.888889	0.888889	1	0.888889	1	1	1	1	1	1	1	1	1	1	1	1	1

## Sheet: RegrEx
	heart_muscle	thymus	spleen	ovary	kidney	skeletal_muscle	pancreas	prostate	small_intestine	colon	placenta	bladder	breast	uterus	thyroid	skin_1	salivary_gland	trachea	cerebellum	brain	Fetalbrain	adrenal_gland	bone_marrow	amygdala	caudate_Nucleus	corpus	hippocampus	thalamus	pituitary_gland	spinal_cord	testis	liver	stomach_1	lung	Fetal_lung	Fetal_liver
	0.214876	0.190083	0.00826446	0.231405	0.214876	0.239669	0.206612	0.22314	0.198347	0.231405	0.173554	0.22314	0.206612	0.198347	0.239669	0.214876	0.190083	0.214876	0.190083	0.22314	0.181818	0.206612	0.206612	0.231405	0.206612	0.198347	0.214876	0.239669	0.239669	0.190083	0.181818	0.198347	0.181818	0.206612	0.256198	0.231405
Alanine and aspartate metabolism	0.846154	0.846154	0.230769	0.846154	0.846154	0.846154	0.846154	0.692308	0.846154	0.538462	0.846154	0.846154	0.923077	0.846154	0.846154	0.692308	0.846154	0.923077	0.846154	0.769231	0.846154	0.846154	0.846154	0.846154	0.846154	0.846154	0.769231	0.461538	0.692308	0.692308	0.846154	0.846154	0.846154	0.846154	0.846154	0.692308
Aminosugar metabolism	0.3	0.533333	0.0666667	0.433333	0.233333	0.533333	0.366667	0.433333	0.366667	0.5	0.233333	0.5	0.433333	0.3	0.466667	0.4	0.466667	0.433333	0.433333	0.5	0.433333	0.4	0.266667	0.333333	0.433333	0.466667	0.533333	0.433333	0.433333	0.366667	0.433333	0.4	0.5	0.333333	0.533333	0.166667
Androgen and estrogen synthesis and metabolism	0	1	0	0	0	0	0	0	0	0	0	0	0	0	0	0	0	0	0	0	1	0	0	0	0	0	0	0	1	0	0	0	0	0	0	1
Arachidonic acid metabolism	0	1	0	1	1	1	0	0	0	0	1	1	1	0	0	0	0	0	0	0	0	1	0	1	0	0	1	0	0	0	0	0	0	0	0	0
Arginine and Proline Metabolism	0.625	0.8125	0.15625	0.625	0.53125	0.78125	0.8125	0.6875	0.6875	0.65625	0.8125	0.625	0.78125	0.6875	0.625	0.53125	0.6875	0.75	0.8125	0.8125	0.625	0.625	0.625	0.65625	0.8125	0.625	0.8125	0.46875	0.59375	0.6875	0.8125	0.5625	0.8125	0.625	0.625	0.90625
Bile acid synthesis	0.604938	0.604938	0.0864198	0.740741	0.54321	0.580247	0.654321	0.493827	0.617284	0.54321	0.54321	0.703704	0.641975	0.407407	0.703704	0.345679	0.469136	0.62963	0.617284	0.679012	0.740741	0.703704	0.518519	0.518519	0.617284	0.740741	0.716049	0.753086	0.432099	0.308642	0.493827	0.740741	0.703704	0.580247	0.592593	0.320988
Biotin metabolism	0.5	0.5	0	0.416667	0.416667	0.5	0.5	0.0833333	0.416667	0.416667	0.5	0.416667	0.5	0.5	0.416667	0.5	0.416667	0.5	0.5	0.5	0.833333	0.5	0.416667	0.5	0.5	0.5	0.5	0.0833333	0.416667	0.5	0.5	0.416667	0.416667	0.5	0.416667	0.5
Blood group synthesis	0	0	0	0	0	0	0	0	0	0	0	0	0	0	0	0	0	0	0	0	0	0	0	0	0	0	0	0	0	0	0	0	0	0	0	0
Butanoate metabolism	1	1	0	1	1	0.666667	1	1	1	1	1	1	1	0.333333	1	1	1	1	1	1	1	1	1	1	1	1	1	1	0.333333	0.666667	1	1	1	1	1	1
C5-branched dibasic acid metabolism	1	1	0	1	1	1	1	0.5	1	1	1	1	1	1	1	1	1	1	1	1	1	1	1	1	1	1	1	0	1	0	1	1	1	1	1	1
Cholesterol metabolism	0.76087	0.652174	0	0.586957	0.673913	0.847826	0.565217	0.934783	0.586957	0.869565	0.847826	0.673913	0.717391	0.608696	0.673913	0.478261	0.543478	0.826087	0.543478	0.565217	0.586957	0.673913	0.586957	0.608696	0.76087	0.847826	0.826087	0.586957	0.695652	0.76087	0.630435	0.608696	0.847826	0.586957	0.543478	0.869565
Chondroitin sulfate degradation	0	0	0	0	0	0	0	0	0	0	0	0	0	0	0	0	0	0	0	0	0	0	0	0	0	0	0	0	0	0	0	0	0	0	0	0
Citric acid cycle	0.95	0.9	0.25	0.95	0.95	0.95	0.95	0.95	0.95	0.95	0.9	0.95	0.95	0.95	0.95	0.95	0.95	0.95	0.95	0.95	0.95	0.95	0.95	0.9	0.95	0.95	0.9	0.95	0.95	0.95	0.95	0.9	0.95	0.95	0.95	0.95
CoA catabolism	0.5	0.5	0	0.5	0.5	0.166667	0.166667	0.166667	0.166667	0.5	0.5	0.5	0.5	0.166667	0.5	0.166667	0.5	0.166667	0.5	0.333333	0.666667	0.5	0.166667	0.166667	0.5	0.5	0.166667	0.166667	0.5	0.166667	0.5	0.5	0.333333	0.5	0.333333	0.333333
CoA synthesis	0.555556	0.611111	0	0.666667	0.666667	0.277778	0.388889	0.111111	0.222222	0.611111	0.666667	0.611111	0.666667	0.444444	0.666667	0.388889	0.611111	0.388889	0.666667	0.333333	0.611111	0.666667	0.444444	0.444444	0.611111	0.666667	0.611111	0.166667	0.555556	0.166667	0.611111	0.666667	0.444444	0.666667	0.444444	0.388889
Cysteine Metabolism	0.666667	0.666667	0.333333	0.666667	0.666667	0.666667	0.666667	1	0.666667	0.666667	0.333333	0.666667	0.666667	0.333333	0.666667	0.666667	0.666667	0.666667	0.666667	0.333333	0.666667	0.666667	0.666667	0.666667	0.666667	0.666667	0.666667	0.666667	0.666667	1	0.333333	1	0.666667	0.666667	0.666667	0.666667
Cytochrome metabolism	0.928571	1	0	0.928571	0.928571	0.928571	0.928571	0.5	0.928571	0.928571	0.928571	0.857143	0.857143	0.785714	0.785714	0.642857	1	0.642857	0.928571	0.857143	0.857143	0.428571	0.928571	0.857143	0.928571	0.857143	0.857143	0.642857	0.857143	0.642857	0.928571	0.714286	0.928571	0.857143	0.928571	0.714286
D-alanine metabolism	1	1	0	1	1	0.333333	1	1	1	1	0.333333	1	1	1	1	1	1	1	1	1	1	1	1	1	1	1	1	0	0.333333	0	0.666667	1	1	1	1	1
Dietary fiber binding	0.166667	0.166667	0	0	0.0833333	0.25	0.25	0.0833333	0.166667	0.0833333	0.0833333	0	0.0833333	0	0.0833333	0.0833333	0.0833333	0.166667	0.166667	0.0833333	0.166667	0	0.166667	0.0833333	0.25	0.0833333	0	0	0.0833333	0	0.0833333	0.0833333	0	0	0	0
Eicosanoid metabolism	0.5	0.7	0	0.533333	0.6	0.833333	0.333333	0.4	0.466667	0.6	0.6	0.533333	0.4	0.566667	0.533333	0.266667	0.633333	0.633333	0.7	0.566667	0.5	0.566667	0.433333	0.6	0.533333	0.466667	0.566667	0.466667	0.666667	0.466667	0.266667	0.466667	0.533333	0.533333	0.466667	0.333333
Exchange/demand reaction	0.494935	0.587554	0.0188133	0.541245	0.52822	0.57453	0.502171	0.419682	0.490593	0.532562	0.497829	0.510854	0.519537	0.383502	0.480463	0.322721	0.496382	0.41534	0.557164	0.510854	0.52822	0.51809	0.492041	0.532562	0.536903	0.500724	0.513748	0.387844	0.374819	0.390738	0.505065	0.460203	0.497829	0.497829	0.496382	0.371925
Fatty acid oxidation	0.576562	0.645312	0.0046875	0.6125	0.620313	0.60625	0.535937	0.55625	0.589063	0.5875	0.564063	0.620313	0.671875	0.4875	0.592187	0.603125	0.551562	0.5125	0.646875	0.604688	0.632812	0.639062	0.639062	0.626563	0.576562	0.642188	0.584375	0.625	0.521875	0.440625	0.573438	0.559375	0.570312	0.589063	0.575	0.6125
Fatty acid synthesis	0.906667	0.853333	0.0133333	0.893333	0.866667	0.88	0.853333	0.36	0.893333	0.88	0.866667	0.88	0.88	0.853333	0.84	0.786667	0.893333	0.346667	0.88	0.88	0.88	0.88	0.893333	0.866667	0.893333	0.88	0.893333	0.48	0.813333	0.866667	0.866667	0.906667	0.88	0.88	0.893333	0.733333
Folate metabolism	0.741379	0.741379	0.12069	0.724138	0.603448	0.603448	0.741379	0.724138	0.724138	0.603448	0.724138	0.741379	0.724138	0.603448	0.724138	0.706897	0.724138	0.689655	0.706897	0.724138	0.741379	0.741379	0.741379	0.741379	0.741379	0.741379	0.724138	0.706897	0.724138	0.603448	0.724138	0.741379	0.741379	0.724138	0.724138	0.724138
Fructose and mannose metabolism	0.714286	0.714286	0.333333	0.714286	0.714286	0.714286	0.714286	0.714286	0.714286	0.714286	0.714286	0.714286	0.666667	0.761905	0.714286	0.714286	0.714286	0.714286	0.714286	0.714286	0.714286	0.714286	0.761905	0.714286	0.714286	0.714286	0.714286	0.714286	0.666667	0.714286	0.714286	0.714286	0.714286	0.714286	0.714286	0.619048
Galactose metabolism	0.6	0.6	0	0.6	0.6	0.6	0.6	0.5	0.6	0.6	0.6	0.6	0.6	0.5	0.6	0.6	0.6	0.4	0.6	0.6	0.6	0.6	0.6	0.6	0.6	0.6	0.6	0.6	0.4	0.5	0.5	0.5	0.6	0.6	0.5	0.3
Glutamate metabolism	0.933333	0.933333	0.133333	0.866667	0.866667	0.933333	0.866667	0.866667	0.933333	0.933333	0.933333	0.933333	0.933333	0.933333	0.933333	0.866667	0.933333	0.933333	0.933333	0.933333	0.866667	0.933333	0.933333	0.866667	0.933333	0.866667	0.866667	0.733333	0.733333	0.6	0.933333	0.933333	0.866667	0.866667	0.933333	0.733333
Glutathione metabolism	0.625	0.6875	0.3125	0.6875	0.625	0.6875	0.6875	0.5625	0.5625	0.5625	0.625	0.625	0.6875	0.5625	0.625	0.6875	0.625	0.6875	0.6875	0.6875	0.6875	0.625	0.6875	0.5625	0.6875	0.5625	0.5625	0.6875	0.6875	0.5625	0.625	0.625	0.6875	0.625	0.5625	0.5625
Glycerophospholipid metabolism	0.557692	0.557692	0.0961538	0.5	0.538462	0.538462	0.538462	0.519231	0.538462	0.557692	0.538462	0.519231	0.557692	0.461538	0.5	0.423077	0.5	0.538462	0.557692	0.576923	0.576923	0.557692	0.557692	0.557692	0.538462	0.615385	0.673077	0.5	0.480769	0.673077	0.519231	0.538462	0.538462	0.519231	0.5	0.538462
Glycine, serine, alanine and threonine metabolism	0.766667	0.766667	0.0333333	0.733333	0.8	0.733333	0.766667	0.666667	0.766667	0.8	0.666667	0.766667	0.733333	0.766667	0.733333	0.7	0.766667	0.766667	0.733333	0.666667	0.8	0.8	0.766667	0.733333	0.8	0.833333	0.9	0.666667	0.833333	0.733333	0.733333	0.666667	0.766667	0.733333	0.766667	0.766667
Glycolysis/gluconeogenesis	0.769231	0.794872	0.333333	0.794872	0.769231	0.820513	0.692308	0.692308	0.794872	0.692308	0.820513	0.846154	0.717949	0.769231	0.769231	0.769231	0.794872	0.794872	0.794872	0.820513	0.794872	0.794872	0.769231	0.769231	0.769231	0.820513	0.820513	0.615385	0.820513	0.692308	0.666667	0.820513	0.769231	0.794872	0.794872	0.769231
Glycosphingolipid metabolism	0.6	0.4	0	0.6	0.6	0.6	0.4	0.2	0.4	0.6	0.6	0.4	0.6	0.4	0.4	0.4	0.4	0.6	0.6	0.4	0.6	0.6	0.6	0.6	0.4	0.6	0.4	0.6	0.6	0.6	0.6	0.6	0.2	0.4	0.2	0.2
Glyoxylate and dicarboxylate metabolism	0.454545	0.727273	0	0.454545	0.545455	0.636364	0.545455	0.545455	0.454545	0.454545	0.545455	0.545455	0.545455	0.818182	0.545455	0.545455	0.727273	0.545455	0.454545	0.545455	0.636364	0.545455	0.454545	0.636364	0.636364	0.636364	0.545455	0.454545	0.818182	0.545455	0.545455	0.636364	0.545455	0.727273	0.636364	0.636364
Heme degradation	0	0	0	0.666667	0.666667	0.666667	0	0.666667	0	0	0	0	0.666667	0	0.666667	0	0	0	0.666667	0	0	0	0	0	0	0.666667	0.666667	0	0	0	0.666667	0	0	0	0	0
Heme synthesis	0	1	0	0	1	1	0	1	1	0	1	1	0	0	1	0	1	1	1	1	0	1	0	1	1	1	0	1	0	1	1	1	0	1	0	1
Heparan sulfate degradation	0	0	0	0	0	0	0	0	0	0	0	0	0	0	0	0	0	0	0	0	0	0	0	0	0	0	0	0	0	0	0	0	0	0	0	0
Histidine metabolism	1	1	0	0.5	0.5	0.5	1	0.6	0.5	0.5	0.5	1	0.5	0.5	0.5	0.6	0.5	0.2	0.5	0.5	1	1	1	1	1	1	0.5	0.6	0.5	1	0.5	1	1	0.5	1	0.5
Hyaluronan metabolism	0	0	0	0	0	0	0	1	0	0	0	0	0	0	0	0.2	0	0	0	0	0	0	0	0	0	0	0	0.4	1	0	0	0	0	0	1	0
Inositol phosphate metabolism	0.510204	0.530612	0.265306	0.489796	0.489796	0.55102	0.510204	0.510204	0.489796	0.489796	0.510204	0.55102	0.489796	0.510204	0.510204	0.530612	0.489796	0.510204	0.469388	0.530612	0.530612	0.489796	0.510204	0.510204	0.530612	0.510204	0.489796	0.530612	0.55102	0.510204	0.530612	0.510204	0.571429	0.469388	0.55102	0.489796
Keratan sulfate degradation	0.0133333	0	0	0	0	0	0	0	0.0133333	0	0	0.0133333	0	0	0	0	0.0133333	0	0	0.0133333	0	0	0	0.0133333	0	0	0	0	0	0.04	0.0133333	0	0	0.0133333	0.0133333	0
Keratan sulfate synthesis	0	0	0	0	0	0	0	0.5	0	0	0	0	0	0	0	0	0	0	0	0	0	0	0	0	0	0	0	0.5	0	0	0	0	0	0	0	0
Limonene and pinene degradation	1	1	0	1	1	1	1	1	1	1	1	1	1	1	1	1	1	1	1	1	1	1	1	1	1	1	1	1	1	1	1	1	1	1	1	1
Lysine metabolism	0.928571	0.571429	0	1	1	0.571429	0.928571	0.0714286	1	1	0.928571	1	0.571429	0.0714286	1	0.0714286	1	0.0714286	0.571429	0.571429	1	0.571429	1	0.571429	0.928571	0.571429	0.571429	0.0714286	0.0714286	0.285714	1	1	1	1	1	0.0714286
Methionine and cysteine metabolism	0.653846	0.692308	0.153846	0.615385	0.807692	0.807692	0.730769	0.653846	0.653846	0.615385	0.730769	0.615385	0.653846	0.615385	0.653846	0.5	0.692308	0.461538	0.692308	0.692308	0.730769	0.653846	0.653846	0.692308	0.807692	0.807692	0.807692	0.769231	0.423077	0.423077	0.692308	0.615385	0.692308	0.615385	0.653846	0.846154
Miscellaneous	0.636364	0.757576	0.121212	0.757576	0.727273	0.727273	0.666667	0.30303	0.515152	0.666667	0.636364	0.757576	0.606061	0.393939	0.545455	0.333333	0.575758	0.30303	0.818182	0.606061	0.727273	0.69697	0.545455	0.757576	0.636364	0.454545	0.575758	0.272727	0.393939	0.333333	0.575758	0.606061	0.727273	0.606061	0.575758	0.363636
N-glycan degradation	0	0.416667	0	0.416667	0	0.416667	0.416667	0.916667	0.916667	0.416667	0	0.416667	0.416667	0.916667	0.416667	0.416667	0.916667	0.416667	0.416667	0.416667	0	0.416667	0	0	0.416667	0.666667	0.416667	0.916667	0.416667	0.666667	0.416667	0.416667	0.416667	0	0	0
N-glycan synthesis	0	0	0	0	0	0	0	0	0	0	0	0	0.571429	0	0	0	0	0	0	0	0	0	0	0	0	0	0	0	0	0	0	0	0	0	0	0
NAD metabolism	0.526316	0.473684	0	0.421053	0.473684	0.526316	0.473684	0.105263	0.421053	0.473684	0.473684	0.473684	0.473684	0.473684	0.473684	0.105263	0.421053	0.421053	0.421053	0.421053	0.526316	0.421053	0.473684	0.368421	0.421053	0.473684	0.473684	0.526316	0.421053	0.105263	0.421053	0.473684	0.421053	0.421053	0.421053	0.368421
Nucleotide interconversion	0.803681	0.785276	0.0736196	0.803681	0.742331	0.773006	0.779141	0.730061	0.742331	0.803681	0.742331	0.779141	0.785276	0.730061	0.791411	0.656442	0.742331	0.760736	0.754601	0.754601	0.791411	0.760736	0.803681	0.748466	0.791411	0.766871	0.748466	0.748466	0.730061	0.736196	0.754601	0.742331	0.791411	0.773006	0.779141	0.748466
Nucleotide salvage pathway	1	1	0	1	1	1	1	1	1	1	0.666667	1	1	1	1	1	1	1	1	1	1	1	1	1	1	1	1	1	1	1	1	0.666667	1	1	1	1
O-glycan synthesis	0	0	0	0	0	0	0	0.214286	0.142857	0	0	0	0	0	0	0	0.142857	0	0	0	0	0	0	0	0	0.142857	0	0.0714286	0	0.357143	0	0	0	0	0	0
Oxidative phosphorylation	0.8	0.6	0.5	0.9	0.8	0.7	0.7	0.7	0.8	0.8	0.7	0.7	0.8	0.8	0.7	0.7	0.6	0.5	0.6	0.7	0.8	0.6	0.6	0.8	0.8	0.7	0.7	0.6	0.7	0.8	0.8	0.7	0.8	0.7	0.7	0.5
Pentose phosphate pathway	0.405405	0.567568	0	0.594595	0.621622	0.621622	0.567568	0.783784	0.513514	0.324324	0.567568	0.648649	0.486486	0.594595	0.405405	0.540541	0.756757	0.567568	0.432432	0.594595	0.567568	0.594595	0.459459	0.567568	0.432432	0.648649	0.675676	0.459459	0.72973	0.378378	0.432432	0.594595	0.324324	0.648649	0.756757	0.432432
Phenylalanine metabolism	1	1	0.285714	0.857143	0.857143	0.857143	0.857143	0.428571	0.857143	0.857143	0.857143	1	1	1	0.428571	0.428571	1	0.428571	0.428571	1	1	0.857143	1	1	1	0.428571	0.857143	1	1	0.428571	1	1	0.857143	0.857143	1	1
Phosphatidylinositol phosphate metabolism	0.7	0.9	0.2	0.85	0.85	0.9	0.9	1	0.75	0.7	0.9	0.95	0.75	0.8	0.85	0.95	0.9	0.9	0.65	0.95	0.75	0.75	0.9	0.85	0.85	0.85	0.75	0.95	0.8	0.95	0.95	0.9	0.85	0.75	1	0.85
Propanoate metabolism	0.727273	0.727273	0.181818	0.727273	0.727273	0.727273	0.727273	0.727273	0.727273	0.727273	0.727273	0.727273	0.727273	0.636364	0.727273	0.545455	0.727273	0.727273	0.727273	0.727273	0.727273	0.727273	0.636364	0.727273	0.727273	0.727273	0.727273	0.727273	0.636364	0.636364	0.727273	0.727273	0.727273	0.818182	0.636364	0.818182
Purine catabolism	0.793103	0.758621	0	0.689655	0.655172	0.655172	0.62069	0.689655	0.689655	0.655172	0.793103	0.724138	0.689655	0.655172	0.689655	0.448276	0.724138	0.517241	0.655172	0.724138	0.758621	0.724138	0.655172	0.758621	0.827586	0.724138	0.655172	0.517241	0.448276	0.689655	0.517241	0.551724	0.758621	0.724138	0.689655	0.655172
Purine synthesis	0.769231	0.769231	0	0.769231	0.769231	0.769231	0.769231	0.769231	0.769231	0.769231	0.769231	0.769231	0.769231	0.769231	0.769231	0.846154	0.769231	0.769231	0.769231	0.769231	0.769231	0.769231	0.769231	0.769231	0.769231	0.769231	0.769231	0.769231	0.769231	0.769231	0.769231	0.769231	0.769231	0.769231	0.769231	0.769231
Pyrimidine catabolism	0.677419	0.709677	0	0.774194	0.741935	0.774194	0.645161	0.580645	0.741935	0.645161	0.709677	0.741935	0.645161	0.451613	0.580645	0.387097	0.741935	0.548387	0.806452	0.709677	0.774194	0.709677	0.774194	0.774194	0.806452	0.677419	0.774194	0.419355	0.548387	0.645161	0.677419	0.677419	0.677419	0.741935	0.741935	0.580645
Pyrimidine synthesis	0.705882	0.588235	0.0588235	0.705882	0.647059	0.588235	0.647059	0.470588	0.705882	0.764706	0.529412	0.764706	0.647059	0.823529	0.705882	0.470588	0.588235	0.647059	0.529412	0.647059	0.705882	0.705882	0.705882	0.882353	0.705882	0.529412	0.647059	0.529412	0.764706	0.470588	0.647059	0.588235	0.647059	0.588235	0.529412	0.647059
Pyruvate metabolism	0.793103	0.793103	0.448276	0.827586	0.758621	0.793103	0.793103	0.758621	0.758621	0.758621	0.827586	0.793103	0.758621	0.793103	0.793103	0.689655	0.758621	0.724138	0.793103	0.758621	0.827586	0.758621	0.724138	0.827586	0.758621	0.689655	0.758621	0.758621	0.689655	0.758621	0.793103	0.724138	0.793103	0.758621	0.758621	0.793103
R group synthesis	0.3	0.24	0	0.34	0.28	0.2	0.26	0.28	0.24	0.24	0.28	0.32	0.32	0.28	0.34	0.36	0.26	0.24	0.24	0.28	0.28	0.28	0.26	0.26	0.34	0.26	0.3	0.34	0.28	0.32	0.34	0.26	0.26	0.34	0.28	0.26
ROS detoxification	0.857143	0.857143	0.285714	0.857143	0.857143	0.857143	0.857143	0.857143	0.857143	0.857143	0.857143	1	0.857143	0.857143	0.857143	0.857143	0.857143	0.857143	0.857143	0.857143	1	0.714286	0.857143	0.857143	0.857143	0.857143	0.857143	1	1	0.857143	0.857143	0.714286	1	0.857143	1	0.857143
Sphingolipid metabolism	0.240506	0.21519	0.0126582	0.227848	0.240506	0.240506	0.189873	0.151899	0.189873	0.240506	0.240506	0.227848	0.253165	0.21519	0.189873	0.177215	0.189873	0.240506	0.21519	0.202532	0.227848	0.253165	0.227848	0.240506	0.227848	0.227848	0.240506	0.265823	0.21519	0.265823	0.253165	0.227848	0.189873	0.202532	0.202532	0.151899
Squalene and cholesterol synthesis	1	0.833333	0	0.333333	0.833333	0.333333	0.333333	0.333333	0.333333	0.166667	0.166667	0.833333	0.833333	0.833333	0.833333	0.833333	0.333333	0.166667	0.333333	0.333333	0.333333	0.833333	0.333333	0.333333	1	0.166667	0.333333	0.5	0.833333	0.333333	0.833333	0.333333	0.166667	0.333333	0.333333	0.333333
Starch and sucrose metabolism	0.791667	0.958333	0.166667	0.791667	0.791667	0.708333	0.791667	0.875	0.708333	0.791667	0.875	0.791667	0.791667	0.791667	0.875	0.791667	0.791667	0.833333	0.791667	0.625	0.833333	0.75	0.75	0.791667	0.916667	0.791667	0.833333	0.791667	0.75	0.791667	0.833333	0.875	0.75	0.708333	0.916667	0.791667
Steroid metabolism	0.14	0.58	0	0.46	0.04	0.58	0.62	0.3	0.34	0.34	0.34	0.54	0.56	0.3	0.48	0.04	0.54	0.62	0.34	0.52	0.34	0.58	0.34	0.24	0.38	0.34	0.56	0.46	0.3	0.36	0.28	0.46	0.48	0.3	0.32	0.16
Taurine and hypotaurine metabolism	0.875	0.875	0	0.875	0.875	0.875	0.75	0.625	0.875	0.875	0.875	0.75	0.75	0.875	0.75	0.875	0.875	0	0.875	0.875	0.875	0.875	0.75	0.875	0.875	0.875	0.875	0.75	0.125	0.125	0.75	0.875	0.875	0.75	0.875	0.75
Tetrahydrobiopterin metabolism	0.875	0.833333	0	0.833333	0.875	0.875	0.875	0.666667	0.833333	0.875	0.833333	0.875	0.833333	0.875	0.833333	0.875	0.833333	1	0.833333	0.833333	0.875	0.833333	0.875	0.875	0.875	0.833333	0.875	0.666667	0.833333	0.625	0.833333	0.833333	0.833333	0.833333	0.833333	0.833333
Thiamine metabolism	0	0	0	0	0	0	0	0	0	0	0	0	0	0	0	0	0	0	0	0	0	0	0	0	0	0	0	0	0	0	0	0	0	0	0	0
Transport, endoplasmic reticular	0.375	0.566176	0	0.433824	0.375	0.522059	0.485294	0.433824	0.441176	0.426471	0.367647	0.536765	0.426471	0.463235	0.470588	0.360294	0.463235	0.544118	0.404412	0.5	0.441176	0.573529	0.404412	0.367647	0.404412	0.507353	0.566176	0.544118	0.463235	0.389706	0.397059	0.477941	0.470588	0.367647	0.455882	0.316176
Transport, extracellular	0.795291	0.835186	0.0313931	0.817528	0.824068	0.840419	0.799869	0.786789	0.794637	0.815566	0.792675	0.813604	0.815566	0.783519	0.797253	0.780249	0.816874	0.811642	0.82603	0.792021	0.827992	0.807063	0.806409	0.821452	0.827992	0.798561	0.81622	0.784827	0.766514	0.784827	0.804447	0.800523	0.792675	0.799869	0.805755	0.784173
Transport, golgi apparatus	0	0	0	0	0	0	0	0.215385	0.0307692	0	0	0	0	0	0	0	0.0307692	0	0	0	0	0	0	0	0	0.0307692	0	0.215385	0	0.215385	0	0	0	0	0	0
Transport, lysosomal	0.234043	0.287234	0	0.287234	0.244681	0.276596	0.319149	0.287234	0.297872	0.255319	0.276596	0.351064	0.255319	0.297872	0.276596	0.255319	0.308511	0.308511	0.297872	0.297872	0.265957	0.255319	0.244681	0.287234	0.276596	0.276596	0.276596	0.351064	0.361702	0.297872	0.297872	0.319149	0.308511	0.244681	0.340426	0.202128
Transport, mitochondrial	0.603448	0.641379	0.0724138	0.62069	0.610345	0.637931	0.627586	0.603448	0.617241	0.606897	0.582759	0.644828	0.668966	0.586207	0.6	0.558621	0.610345	0.637931	0.627586	0.631034	0.665517	0.668966	0.589655	0.593103	0.644828	0.665517	0.634483	0.593103	0.589655	0.531034	0.603448	0.634483	0.631034	0.627586	0.637931	0.6
Transport, nuclear	0.3	0.32	0.02	0.14	0.2	0.48	0.08	0.18	0.04	0.28	0.14	0.36	0.06	0.06	0.12	0.2	0.14	0.32	0.04	0.12	0.46	0.1	0.24	0.18	0.36	0.04	0.1	0.4	0.38	0.36	0.02	0.12	0.38	0.12	0.32	0.14
Transport, peroxisomal	0.53719	0.586777	0	0.471074	0.545455	0.528926	0.454545	0.528926	0.520661	0.471074	0.504132	0.512397	0.561983	0.504132	0.495868	0.46281	0.504132	0.479339	0.495868	0.471074	0.553719	0.495868	0.495868	0.487603	0.520661	0.512397	0.528926	0.61157	0.479339	0.479339	0.471074	0.545455	0.528926	0.38843	0.479339	0.479339
Triacylglycerol synthesis	0.8	0.9	0	0.9	0.9	0.9	0.8	0.5	0.6	0.9	0.9	0.8	0.9	0.5	0.6	0.7	0.5	0.7	0.9	0.5	0.8	0.8	0.8	0.9	0.9	0.9	0.9	0.8	0.7	1	0.9	0.9	0.6	0.6	0.6	0.8
Tryptophan metabolism	0.848485	0.969697	0	0.848485	0.848485	0.878788	0.939394	0.454545	0.757576	0.848485	0.848485	0.848485	0.969697	0.545455	0.969697	0.484848	0.878788	0.878788	0.939394	0.939394	0.969697	0.848485	0.878788	0.848485	0.969697	0.757576	0.848485	0.484848	0.636364	0.757576	0.969697	0.848485	0.848485	0.848485	0.969697	0.848485
Tyrosine metabolism	0.711111	0.733333	0	0.822222	0.8	0.844444	0.6	0.688889	0.711111	0.822222	0.711111	0.733333	0.755556	0.711111	0.666667	0.6	0.733333	0.711111	0.844444	0.711111	0.822222	0.777778	0.844444	0.8	0.822222	0.711111	0.688889	0.688889	0.711111	0.711111	0.822222	0.688889	0.733333	0.866667	0.711111	0.6
Ubiquinone synthesis	0	0	0	0	0	0	0	0	0	0	0	0	0	0	0	0	0	0	0	0	0	0	0	0	0	0	0	0	0	0	0	0	0	0	0	0
Unassigned	0.623077	0.723077	0.0384615	0.7	0.692308	0.715385	0.676923	0.623077	0.723077	0.707692	0.661538	0.738462	0.653846	0.592308	0.676923	0.576923	0.653846	0.630769	0.707692	0.730769	0.730769	0.684615	0.646154	0.692308	0.669231	0.676923	0.684615	0.6	0.615385	0.676923	0.638462	0.653846	0.684615	0.692308	0.7	0.6
Urea cycle	0.787879	0.848485	0.0909091	0.787879	0.818182	0.878788	0.848485	0.787879	0.787879	0.848485	0.848485	0.818182	0.787879	0.727273	0.757576	0.484848	0.787879	0.606061	0.787879	0.848485	0.757576	0.787879	0.787879	0.848485	0.787879	0.727273	0.878788	0.69697	0.636364	0.666667	0.848485	0.666667	0.818182	0.787879	0.666667	0.69697
Valine, leucine, and isoleucine metabolism	0.444444	0.611111	0	0.722222	0.722222	0.75	0.527778	0.583333	0.527778	0.75	0.472222	0.833333	0.666667	0.722222	0.833333	0.638889	0.583333	0.666667	0.805556	0.694444	0.833333	0.75	0.777778	0.777778	0.805556	0.861111	0.611111	0.527778	0.5	0.722222	0.777778	0.777778	0.805556	0.833333	0.75	0.75
Vitamin A metabolism	0.619048	0.666667	0	0.52381	0.5	0.452381	0.452381	0.52381	0.52381	0.666667	0.619048	0.404762	0.428571	0.452381	0.47619	0.5	0.5	0.595238	0.5	0.428571	0.5	0.619048	0.5	0.5	0.5	0.571429	0.428571	0.5	0.428571	0.380952	0.52381	0.452381	0.5	0.404762	0.5	0.5
Vitamin B2 metabolism	0.571429	0.714286	0	0.571429	0.571429	0.714286	0.571429	0.571429	0.428571	0.714286	0.571429	0.428571	0.571429	0.428571	0.571429	0.428571	0.571429	0.714286	0.571429	0.571429	0.571429	0.571429	0.428571	0.571429	0.714286	0.428571	0.428571	0.714286	0.428571	0.428571	0.714286	0.571429	0.571429	0.428571	0.571429	0.714286
Vitamin B6 metabolism	0.636364	0.363636	0	0	0.181818	0.363636	0.363636	0.0909091	0.0909091	0.636364	0.0909091	0.636364	0.636364	0.636364	0	0.363636	0.363636	0.0909091	0	0.363636	0.636364	0.636364	0	0.636364	0.363636	0.363636	0	0	0.545455	0.181818	0.636364	0	0.363636	0.0909091	0.363636	0.636364
Vitamin C metabolism	0.714286	0.714286	0	0.714286	0.714286	0.285714	0.714286	0.285714	0.285714	0.714286	0.285714	0.714286	0.285714	0.857143	0.714286	0.714286	0.285714	0.714286	0.714286	0.714286	0.714286	0.714286	0.714286	0.285714	0.285714	0.714286	0.714286	0.285714	0.714286	0.714286	0.714286	0.714286	0.714286	0.714286	0.571429	0.714286
Vitamin D metabolism	0.375	0.75	0	0.5	0.375	0.5	0.5	0.375	0.5	0.5	0.125	0.5	0.5	0.5	0.5	0.5	0.5	0.375	0.5	0.5	0.5	0	0.5	0.5	0.375	0.5	0.5	0.125	0.5	0.625	0.5	0.625	0.625	0.375	0.5	0.375
beta-Alanine metabolism	0.777778	0.888889	0	0.777778	0.777778	0.777778	0.777778	0.777778	0.777778	0.666667	0.777778	0.777778	0.777778	0.666667	0.777778	0.777778	0.777778	0.777778	0.777778	0.777778	0.888889	0.777778	0.777778	0.777778	0.777778	0.888889	0.777778	0.777778	0.777778	0.666667	0.777778	0.888889	0.777778	0.777778	0.777778	0.666667

## Sheet: FASTCORE
	heart_muscle	thymus	spleen	ovary	kidney	skeletal_muscle	pancreas	prostate	small_intestine	colon	placenta	bladder	breast	uterus	thyroid	skin_1	salivary_gland	trachea	cerebellum	brain	Fetalbrain	adrenal_gland	bone_marrow	amygdala	caudate_Nucleus	corpus	hippocampus	thalamus	pituitary_gland	spinal_cord	testis	liver	stomach_1	lung	Fetal_lung	Fetal_liver
	0.0909091	0.231405	0.165289	0.0661157	0.0495868	0.0826446	0.214876	0.115702	0.289256	0.0991736	0.22314	0.0743802	0.0330579	0.0247934	0.214876	0.157025	0.0330579	0.132231	0.0826446	0.0991736	0.0495868	0.0578512	0.14876	0.140496	0.0495868	0.198347	0.0826446	0.173554	0.165289	0.165289	0.14876	0.190083	0.132231	0.173554	0.0578512	0.181818
Alanine and aspartate metabolism	0.461538	0.153846	0.230769	0.307692	0.230769	0.230769	0.230769	0.153846	0.230769	0.307692	0.230769	0.230769	0.230769	0.153846	0.230769	0.307692	0.230769	0.307692	0.461538	0.384615	0.0769231	0.230769	0.307692	0.615385	0.461538	0.461538	0.461538	0.615385	0.230769	0.538462	0.461538	0.461538	0.307692	0.230769	0.461538	0.461538
Aminosugar metabolism	0.133333	0.3	0.533333	0.333333	0.3	0.333333	0.0666667	0.3	0.333333	0.6	0.466667	0.4	0.2	0.3	0.4	0.133333	0	0.266667	0.4	0.4	0.433333	0.2	0.266667	0.4	0.433333	0.333333	0.4	0.433333	0.4	0.433333	0.533333	0.4	0.466667	0.533333	0.2	0.2
Androgen and estrogen synthesis and metabolism	0	0	0	0	0	0	0	1	1	0	1	0	0	0	0	0	0	0	0	0	1	1	0	0	0	0	0	0	0	0	0	1	1	0	0	1
Arachidonic acid metabolism	1	1	1	1	1	1	1	1	1	1	1	1	1	1	1	1	1	1	1	1	1	1	0	0	1	1	1	1	1	1	1	1	1	1	1	1
Arginine and Proline Metabolism	0.25	0	0.25	0.09375	0.25	0.1875	0.125	0.15625	0.09375	0.09375	0.125	0.03125	0.125	0.0625	0.125	0	0.15625	0.125	0.21875	0.21875	0	0.0625	0.09375	0.1875	0.0625	0	0.21875	0.1875	0.1875	0.03125	0.0625	0.34375	0.09375	0.21875	0.1875	0.34375
Bile acid synthesis	0.148148	0.160494	0.0740741	0.111111	0.197531	0.148148	0.0740741	0.333333	0.358025	0.419753	0.234568	0.160494	0.148148	0.111111	0.17284	0.209877	0.123457	0.197531	0.111111	0.123457	0.148148	0.222222	0.0987654	0.148148	0.17284	0.407407	0.123457	0.0987654	0.197531	0.407407	0.123457	0.777778	0.358025	0.17284	0.0864198	0.481481
Biotin metabolism	0	0	0	0	0	0	0	0	0	0	0	0	0	0	0	0	0	0	0	0	0	0	0	0	0	0	0	0	0	0	0	1	0	0	0	0
Blood group synthesis	0	0	0.152174	0.152174	0.195652	0	0	0	0.152174	0.152174	0.152174	0.152174	0	0.152174	0.152174	0	0	0.152174	0.434783	0.434783	0.434783	0.0869565	0	0.434783	0.434783	0.434783	0.434783	0.434783	0	0.434783	0	0	0.521739	0.152174	0	0
Butanoate metabolism	0.666667	0	0	0	0.333333	0.333333	0	0.333333	0.333333	0.666667	0.333333	0.333333	0.333333	0.333333	0.333333	0.333333	0.333333	0.333333	0.333333	0.333333	0.333333	0.333333	0	0.333333	0.333333	0.666667	0.333333	0.333333	0	0.333333	0.333333	1	0.333333	0.333333	0	0.666667
C5-branched dibasic acid metabolism	1	0	0	0	0	1	0	0	1	1	0	0	0	0	0	0	0	0	0	0	0	0	0	1	0	0	1	1	0	0	0	1	1	0	0	0
Cholesterol metabolism	0.369565	0.173913	0.304348	0.478261	0.23913	0.673913	0.108696	0.347826	0.282609	0.23913	0.478261	0.130435	0.26087	0.521739	0.152174	0.73913	0.23913	0.26087	0.326087	0.391304	0.521739	0.782609	0.130435	0.5	0.391304	0.652174	0.73913	0.543478	0.391304	0.652174	0.586957	0.543478	0.543478	0.391304	0.0869565	0.847826
Chondroitin sulfate degradation	0	0	0.159091	0.818182	0.818182	0	0	0	0.818182	0.818182	0.818182	0.818182	0	0.818182	0.818182	0	0	0	0.159091	0.159091	0.159091	0	0.113636	0.159091	0.159091	0.159091	0.159091	0.159091	0.159091	0.159091	0	0.5	0	0.818182	0	0
Citric acid cycle	0.5	0.5	0.5	0.3	0.45	0.6	0.45	0.35	0.45	0.5	0.5	0.45	0.25	0.25	0.35	0.35	0.4	0.3	0.4	0.4	0.4	0.55	0.5	0.5	0.35	0.45	0.45	0.5	0.3	0.35	0.35	0.55	0.45	0.3	0.4	0.55
CoA catabolism	0	0	0	0	0	0	0	0.166667	0	0	0	0	0	0	0	0	0	0	0	0	0	0	0	0	0	0	0	0	0	0	0.333333	0	0	0.166667	0	0
CoA synthesis	0.0555556	0	0	0.0555556	0.0555556	0.0555556	0	0.111111	0.0555556	0.0555556	0.166667	0.0555556	0.0555556	0.0555556	0.166667	0.0555556	0.0555556	0.0555556	0.0555556	0.0555556	0.0555556	0.0555556	0	0.0555556	0.0555556	0.0555556	0.277778	0.0555556	0.166667	0.0555556	0.222222	0.166667	0.0555556	0.111111	0.0555556	0.0555556
Cysteine Metabolism	0.666667	0	0	0.333333	0.666667	0.666667	0	0.333333	0.333333	0.666667	0.333333	0.333333	0.333333	0.333333	0.333333	0.333333	0	0.333333	0.666667	0.333333	0.333333	0.333333	0.333333	0.333333	0.333333	0.333333	0.666667	0.333333	0	0.333333	0	1	0	0.666667	0	0.333333
Cytochrome metabolism	0	0.0714286	0	0	0.357143	0	0	0	0.357143	0.142857	0	0	0	0	0	0.0714286	0	0	0	0	0	0	0	0	0	0.142857	0	0	0	0	0	0.857143	0.214286	0.0714286	0	0.214286
D-alanine metabolism	0.333333	0.333333	0.333333	0.333333	0.333333	0.333333	0.333333	0.333333	0.333333	0.333333	0.333333	0.333333	0.333333	0.333333	0.333333	0.333333	0.333333	0.333333	0.333333	0.333333	0.333333	0.333333	0.333333	0.333333	0.333333	0.333333	0.333333	0.333333	0.333333	0.333333	0.333333	0.333333	0.333333	0.333333	0.333333	0.333333
Dietary fiber binding	0	0	0	0	0	0	0	0	0	0	0	0	0	0	0	0	0	0	0	0	0	0	0	0	0	0	0	0	0	0	0	0	0	0	0	0
Eicosanoid metabolism	0.233333	0.133333	0.266667	0.2	0.266667	0.1	0.166667	0.233333	0.233333	0.166667	0.1	0.3	0.133333	0.266667	0.266667	0.266667	0.1	0.366667	0.2	0.2	0.166667	0.3	0.333333	0.166667	0.2	0.2	0.2	0.166667	0.2	0.2	0.166667	0.233333	0.3	0.433333	0.166667	0.266667
Exchange/demand reaction	0.221418	0.146165	0.212735	0.192475	0.325615	0.167873	0.164978	0.231548	0.315485	0.264834	0.259045	0.238784	0.185239	0.211288	0.214182	0.219971	0.156295	0.208394	0.212735	0.185239	0.191027	0.170767	0.188133	0.191027	0.227207	0.261939	0.191027	0.195369	0.170767	0.231548	0.170767	0.357453	0.24602	0.272069	0.136035	0.277858
Fatty acid oxidation	0.515625	0.046875	0.171875	0.09375	0.509375	0.378125	0.096875	0.439063	0.357812	0.334375	0.315625	0.323437	0.29375	0.242188	0.292187	0.423438	0.235937	0.228125	0.296875	0.295312	0.25	0.19375	0.0953125	0.29375	0.290625	0.360938	0.29375	0.303125	0.251563	0.334375	0.3	0.59375	0.3875	0.345313	0.0953125	0.396875
Fatty acid synthesis	0.173333	0.306667	0.146667	0.346667	0.16	0.16	0.12	0.346667	0.2	0.12	0.0933333	0.373333	0.306667	0.373333	0.306667	0.946667	0.106667	0.106667	0.88	0.293333	0.76	0.413333	0.333333	0.32	0.36	0.373333	0.36	0.853333	0.253333	0.373333	0.346667	0.933333	0.133333	0.36	0.106667	0.92
Folate metabolism	0.0172414	0.0172414	0	0	0.0517241	0.0172414	0.103448	0.103448	0	0.5	0.568966	0	0	0.0172414	0	0.0344828	0.0517241	0	0	0	0	0.0172414	0.0172414	0	0	0	0.0172414	0	0.0344828	0	0.0517241	0.62069	0	0.0172414	0.0172414	0.689655
Fructose and mannose metabolism	0.52381	0.571429	0.571429	0.619048	0.380952	0.619048	0.142857	0.52381	0.47619	0.666667	0.666667	0.714286	0.428571	0.285714	0.571429	0.571429	0.285714	0.428571	0.619048	0.619048	0.619048	0.380952	0.47619	0.619048	0.619048	0.47619	0.619048	0.571429	0.571429	0.619048	0.428571	0.285714	0.619048	0.714286	0.190476	0.619048
Galactose metabolism	0.1	0.2	0.5	0.3	0.5	0.4	0.5	0.3	0.7	0.2	0.5	0.3	0.1	0.1	0.3	0.4	0.1	0.3	0.3	0.3	0.4	0.4	0.4	0.3	0.3	0.6	0.1	0.3	0.3	0.4	0.2	0.4	0.4	0.2	0.4	0.5
Glutamate metabolism	0.2	0.2	0.2	0.333333	0.466667	0.2	0.2	0.333333	0.533333	0.266667	0.333333	0.333333	0.466667	0.266667	0.466667	0.4	0.333333	0.4	0.6	0.533333	0.466667	0.333333	0.2	0.6	0.533333	0.533333	0.6	0.6	0.466667	0.466667	0.4	0.733333	0.4	0.333333	0.466667	0.666667
Glutathione metabolism	0.4375	0.4375	0.4375	0.375	0.5	0.4375	0.25	0.25	0.4375	0.3125	0.25	0.375	0.25	0.4375	0.375	0.1875	0.25	0.375	0.4375	0.375	0.3125	0.4375	0.3125	0.25	0.3125	0.3125	0.3125	0.3125	0.3125	0.5	0.25	0.5	0.125	0.25	0.3125	0.25
Glycerophospholipid metabolism	0.288462	0.211538	0.192308	0.173077	0.211538	0.346154	0.153846	0.25	0.519231	0.153846	0.288462	0.269231	0.173077	0.134615	0.25	0.25	0.365385	0.326923	0.346154	0.365385	0.211538	0.192308	0.230769	0.326923	0.269231	0.288462	0.346154	0.326923	0.115385	0.269231	0.326923	0.403846	0.269231	0.192308	0.269231	0.211538
Glycine, serine, alanine and threonine metabolism	0.166667	0.166667	0.133333	0.166667	0.333333	0.1	0.166667	0.233333	0.1	0.266667	0.166667	0.333333	0.2	0.133333	0.1	0.2	0.1	0.1	0.1	0.0666667	0.0333333	0.233333	0.2	0.1	0.1	0.233333	0.166667	0.0666667	0.1	0.266667	0.133333	0.433333	0.0666667	0.4	0.266667	0.433333
Glycolysis/gluconeogenesis	0.538462	0.615385	0.461538	0.615385	0.615385	0.641026	0.512821	0.589744	0.589744	0.717949	0.538462	0.641026	0.564103	0.538462	0.666667	0.615385	0.589744	0.512821	0.564103	0.487179	0.461538	0.538462	0.512821	0.538462	0.538462	0.564103	0.538462	0.487179	0.666667	0.564103	0.564103	0.794872	0.641026	0.589744	0.538462	0.666667
Glycosphingolipid metabolism	0.2	0.2	0.2	0.2	0.2	0.2	0.2	0	0.2	0.2	0.2	0.2	0	0.2	0.2	0.2	0	0.2	0	0	0	0.2	0	0	0	0.4	0.2	0	0.2	0	0	0.2	0	0.2	0.2	0.2
Glyoxylate and dicarboxylate metabolism	0.636364	0.545455	0.727273	0.727273	0.636364	0.636364	0.636364	0.727273	0.636364	0.636364	0.727273	0.636364	0.727273	0.636364	0.636364	0.727273	0.636364	0.636364	0.545455	0.636364	0.636364	0.636364	0.636364	0.636364	0.636364	0.636364	0.636364	0.636364	0.636364	0.636364	0.727273	0.818182	0.727273	0.636364	0.727273	0.727273
Heme degradation	0	0	0.666667	0	0	0.666667	0	0	0	0	0	0	0	0	0	0	0	0	0	0	0	0	0.666667	0	0	0	0	0	0	0	0	0	0.666667	0	0	0.666667
Heme synthesis	0	0	1	0	0	0	0	0	0	0	1	0	0	1	1	1	0	0	0	0	0	0	1	1	0	0	0	0	0	0	0	1	0	1	0	1
Heparan sulfate degradation	0	0	0	0	1	0	0	0	0	0	0	0	0	0	0	0	0	0	1	1	1	1	0	1	1	1	1	1	1	1	0	1	0	0	0	0
Histidine metabolism	0	0	0.4	0.6	0.4	0	0.3	0.3	0.3	0.4	0.4	0.4	0.5	0.5	0.2	0.8	0.4	0.3	0.2	0	0.2	0.5	0	0.5	0.5	0.3	0	0.2	0.2	0.6	0	0.8	0.6	0.4	0.3	0.8
Hyaluronan metabolism	0	1	0.4	1	1	0	0	0.4	1	1	1	1	0	1	1	0	0	0.4	0.4	0.4	0.4	0.4	0.4	0.4	0.4	0.4	0.4	0.4	0	0.4	0	1	0.4	1	0.6	0
Inositol phosphate metabolism	0.204082	0.306122	0.306122	0.0408163	0.22449	0.265306	0.183673	0.22449	0.183673	0.346939	0.204082	0.346939	0.22449	0.0408163	0.0408163	0.183673	0	0.0816327	0.44898	0.408163	0.142857	0.0408163	0.326531	0.408163	0.367347	0.367347	0.44898	0.346939	0.22449	0.346939	0.306122	0	0.244898	0.183673	0.204082	0.204082
Keratan sulfate degradation	0	0.146667	0.413333	0.8	0.8	0.146667	0.04	0.04	0.8	0.813333	0.813333	0.813333	0.04	0.8	0.813333	0	0	0.56	0.146667	0.146667	0.146667	0.813333	0	0.146667	0.146667	0.146667	0.146667	0.146667	0.146667	0.146667	0	0	0.453333	0.813333	0.146667	0
Keratan sulfate synthesis	0	1	0	0	0	1	0	0	1	0.5	0	0	0	0.5	0	0	0	0.5	1	1	1	0	0	1	1	1	1	1	1	1	0	0	0	0	1	0
Limonene and pinene degradation	0	0	0	0	0	0	0	0	1	0	0	0	0	0	0	0	0	0	0	0	0	0	0	0	0	0	0	0	0	0	0	1	1	0	0	0
Lysine metabolism	0.0714286	0	0	0.5	0.357143	0.0714286	0	0.285714	0.285714	0	0.357143	0.0714286	0.357143	0.0714286	0	0.357143	0	0	0	0.0714286	0.0714286	0.0714286	0	0.0714286	0.0714286	0	0.285714	0.0714286	0	0.5	0.357143	0.785714	0.285714	0.285714	0	0.357143
Methionine and cysteine metabolism	0.5	0.230769	0.269231	0.461538	0.538462	0.653846	0.192308	0.346154	0.423077	0.346154	0.269231	0.346154	0.230769	0.384615	0.307692	0.384615	0.307692	0.384615	0.615385	0.538462	0.423077	0.461538	0.269231	0.538462	0.538462	0.538462	0.615385	0.615385	0.384615	0.461538	0.269231	0.615385	0.384615	0.346154	0.153846	0.538462
Miscellaneous	0.30303	0.151515	0.212121	0.242424	0.545455	0.212121	0.181818	0.212121	0.363636	0.30303	0.424242	0.272727	0.121212	0.242424	0.121212	0.212121	0.30303	0.30303	0.242424	0.181818	0.181818	0.212121	0.181818	0.212121	0.363636	0.212121	0.242424	0.181818	0.151515	0.181818	0.212121	0.30303	0.333333	0.272727	0.181818	0.242424
N-glycan degradation	0	0	0.666667	0.833333	0.916667	0.583333	0	0	0.916667	0.916667	0.916667	0.833333	0	0.833333	0.916667	0	0	0.666667	0.666667	0.666667	0.666667	0.166667	0	0.666667	0.666667	0.666667	0.666667	0.666667	0.583333	0.666667	0.416667	0	0.666667	0.916667	0.583333	0
N-glycan synthesis	0	0	0	0	0	0	0	0	0	0	0	0	0	0	0	0	0	0	0	0	0	0	0	0	0	0	0	0	0	0	0	0	0	0	0	0
NAD metabolism	0.105263	0.105263	0.210526	0.263158	0.368421	0.0526316	0.210526	0.157895	0.315789	0.0526316	0.368421	0.0526316	0.0526316	0.0526316	0.0526316	0.0526316	0	0.0526316	0.263158	0.263158	0.263158	0.0526316	0.368421	0.263158	0.263158	0	0.263158	0.315789	0.263158	0	0	0.210526	0.0526316	0.368421	0	0.368421
Nucleotide interconversion	0.147239	0.214724	0.122699	0.239264	0.165644	0.202454	0.171779	0.208589	0.184049	0.159509	0.171779	0.171779	0.202454	0.171779	0.153374	0.165644	0.134969	0.171779	0.159509	0.276074	0.208589	0.171779	0.245399	0.263804	0.263804	0.165644	0.257669	0.233129	0.159509	0.208589	0.171779	0.104294	0.147239	0.208589	0.233129	0.306748
Nucleotide salvage pathway	0.333333	0	0	0.666667	0.666667	0.333333	0	0	0.666667	0.333333	1	0.333333	0	0	0	0.333333	0.333333	0	0	1	0	0	0.333333	0.666667	0	0	0.666667	0	0.333333	0	0.666667	0.333333	0	1	0	0.333333
O-glycan synthesis	0	0.285714	0	0.142857	0.142857	0.285714	0.214286	0.214286	0.428571	0.357143	0.142857	0.142857	0.214286	0.5	0	0	0	0.5	0.428571	0.428571	0.428571	0	0	0.428571	0.428571	0.428571	0.428571	0.428571	0.285714	0.428571	0	0	0.357143	0.142857	0.285714	0
Oxidative phosphorylation	0.5	0.5	0.6	0.3	0.6	0.6	0.5	0.6	0.5	0.5	0.4	0.4	0.5	0.4	0.6	0.4	0.4	0.5	0.4	0.3	0.4	0.4	0.3	0.3	0.4	0.3	0.3	0.4	0.6	0.5	0.3	0.2	0.6	0.4	0.5	0.5
Pentose phosphate pathway	0.135135	0.351351	0.459459	0.432432	0.405405	0.378378	0.324324	0.324324	0.297297	0.189189	0.297297	0.324324	0.27027	0.405405	0.378378	0.162162	0.27027	0.162162	0.297297	0.27027	0.486486	0.513514	0.567568	0.297297	0.378378	0.351351	0.351351	0.351351	0.513514	0.324324	0.27027	0.324324	0.108108	0.324324	0.324324	0.432432
Phenylalanine metabolism	0.714286	0.714286	0	0.714286	0.714286	0	0	0.857143	0.714286	0.714286	0.714286	0.714286	0	0.714286	0.714286	0.857143	0.857143	0.857143	0	0	0	0.714286	0.714286	0.714286	0.714286	0.714286	0.714286	0.714286	0	0.714286	0	0.857143	0.857143	0.714286	0	0.857143
Phosphatidylinositol phosphate metabolism	0.25	0.25	0.7	0.15	0.3	0.05	0.15	0.15	0.25	0.4	0.35	0.3	0.25	0.15	0.05	0.35	0.15	0.15	0.7	0.7	0.7	0.25	0.7	0.7	0.75	0.6	0.7	0.8	0.3	0.7	0.35	0.15	0.7	0.3	0.15	0.5
Propanoate metabolism	0.545455	0.0909091	0.181818	0.545455	0.545455	0.727273	0.181818	0.636364	0.545455	0.636364	0.545455	0.545455	0.454545	0.454545	0.454545	0.818182	0.636364	0.636364	0.454545	0.727273	0.363636	0.636364	0.181818	0.545455	0.454545	0.545455	0.727273	0.545455	0.363636	0.454545	0.363636	0.727273	0.545455	0.636364	0.272727	0.636364
Purine catabolism	0.172414	0.241379	0.241379	0.413793	0.37931	0.137931	0.172414	0.172414	0.344828	0.206897	0.413793	0.137931	0.0689655	0.103448	0.137931	0.172414	0.137931	0.206897	0.137931	0.206897	0.137931	0.206897	0.448276	0.241379	0.206897	0.206897	0.206897	0.172414	0.137931	0.206897	0.241379	0.137931	0.172414	0.344828	0.0689655	0.37931
Purine synthesis	0	0.0769231	0.0769231	0.0769231	0	0.615385	0	0.0769231	0	0	0	0.153846	0.0769231	0	0	0	0.615385	0.0769231	0	0	0.0769231	0	0	0	0.0769231	0.0769231	0	0	0	0	0.769231	0	0.0769231	0	0	0.0769231
Pyrimidine catabolism	0.0322581	0.0967742	0.0322581	0.258065	0.290323	0.0322581	0.16129	0.129032	0.0645161	0.0322581	0.0645161	0.0967742	0.16129	0.129032	0.0967742	0	0.0322581	0.16129	0.225806	0.258065	0.16129	0.16129	0.129032	0.258065	0.387097	0.258065	0.258065	0.258065	0.0645161	0.258065	0.193548	0.290323	0.0322581	0.16129	0.16129	0.451613
Pyrimidine synthesis	0.176471	0.0588235	0.176471	0.235294	0.117647	0.176471	0.117647	0.117647	0.0588235	0.0588235	0.176471	0.176471	0.117647	0.117647	0.176471	0.117647	0.117647	0.0588235	0.235294	0.176471	0.117647	0.117647	0.0588235	0.117647	0.117647	0.117647	0.176471	0.117647	0.117647	0.117647	0.176471	0.235294	0.0588235	0.235294	0.294118	0.0588235
Pyruvate metabolism	0.448276	0.482759	0.448276	0.551724	0.586207	0.482759	0.37931	0.586207	0.586207	0.551724	0.517241	0.413793	0.586207	0.551724	0.413793	0.551724	0.551724	0.517241	0.37931	0.37931	0.275862	0.482759	0.172414	0.413793	0.482759	0.655172	0.448276	0.103448	0.482759	0.482759	0.37931	0.689655	0.517241	0.586207	0.517241	0.551724
R group synthesis	0.38	0.08	0.5	0.1	0.46	0.42	0.06	0.36	0.22	0.1	0.12	0.36	0.22	0.12	0.04	0.36	0	0	0.12	0.26	0.08	0.22	0.38	0.16	0.2	0.46	0.3	0.1	0.08	0.22	0.16	0.16	0.26	0.34	0	0.16
ROS detoxification	0.714286	0.714286	0.714286	0.714286	0.714286	0.714286	0.285714	0.714286	0.857143	0.714286	0.714286	0.714286	0.714286	0.428571	0.714286	0.857143	0.285714	0.714286	0.428571	0.428571	0.428571	1	0.714286	0.428571	0.428571	0.714286	0.428571	0.428571	0.428571	0.857143	0.428571	0.714286	0.714286	0.857143	0.285714	0.857143
Sphingolipid metabolism	0.113924	0.101266	0.139241	0.101266	0.0886076	0.101266	0.0759494	0.0886076	0.0759494	0.126582	0.113924	0.126582	0.0886076	0.126582	0.126582	0.113924	0.0886076	0.139241	0.139241	0.240506	0.21519	0.139241	0.101266	0.202532	0.164557	0.189873	0.253165	0.164557	0.151899	0.113924	0.392405	0.0759494	0.139241	0.164557	0.126582	0.113924
Squalene and cholesterol synthesis	0.666667	0.5	0.666667	0.833333	0.666667	0.833333	0.5	0.833333	0.833333	0.666667	0.833333	0.5	0.666667	0.833333	0.5	1	0.666667	0.666667	0.833333	1	1	0.833333	0.5	0.833333	0.833333	0.833333	1	1	0.666667	0.666667	1	0.833333	0.833333	0.666667	0.5	1
Starch and sucrose metabolism	0.375	0.375	0.5	0.291667	0.458333	0.291667	0.25	0.458333	0.458333	0.375	0.333333	0.291667	0.25	0.291667	0.333333	0.375	0.333333	0.125	0.0833333	0.291667	0.25	0.291667	0.5	0.375	0.291667	0.25	0.291667	0.291667	0.416667	0.291667	0.333333	0.333333	0.375	0.375	0.25	0.208333
Steroid metabolism	0.02	0.1	0.04	0.12	0.1	0.08	0.02	0.26	0.38	0.24	0.42	0.06	0.2	0.08	0.06	0.3	0.08	0.14	0.02	0.02	0.12	0.52	0	0.02	0.02	0.18	0.02	0.02	0.02	0.06	0.18	0.5	0.26	0.04	0.16	0.4
Taurine and hypotaurine metabolism	0.375	0.5	0.25	0	0.25	0.375	0	0.25	0.25	0.5	0.375	0.25	0.25	0.25	0.25	0.25	0.5	0.25	0.5	0.625	0.625	0.25	0.25	0.625	0.625	0.625	0.625	0.625	0.5	0.625	0.625	0.5	0.25	0.5	0.375	0.5
Tetrahydrobiopterin metabolism	0.291667	0	0	0.208333	0.291667	0.291667	0.0833333	0.208333	0.5	0.291667	0.208333	0.291667	0.208333	0.208333	0.208333	0.208333	0.291667	0.208333	0.333333	0.333333	0.208333	0.333333	0	0.333333	0.333333	0.291667	0.333333	0.333333	0.375	0.333333	0.291667	0.708333	0.208333	0.375	0.208333	0.5
Thiamine metabolism	0	0	0	0	0	0	0	0	0	0	0	0	0	0	0	0	0	0	0	0	0	0	0	0	0	0	0	0	0	0	0	0	0	0	0	0
Transport, endoplasmic reticular	0.205882	0.272059	0.330882	0.213235	0.272059	0.176471	0.227941	0.264706	0.375	0.352941	0.345588	0.257353	0.176471	0.227941	0.227941	0.257353	0.125	0.205882	0.242647	0.213235	0.25	0.338235	0.257353	0.227941	0.25	0.330882	0.264706	0.279412	0.272059	0.308824	0.294118	0.426471	0.301471	0.301471	0.0367647	0.426471
Transport, extracellular	0.114454	0.0817528	0.088947	0.0680183	0.118378	0.0856769	0.0660562	0.088293	0.181818	0.12034	0.0994114	0.0824068	0.0706344	0.0667103	0.0719424	0.0817528	0.0497057	0.0634402	0.0928712	0.0784827	0.144539	0.109876	0.139307	0.086985	0.144539	0.159581	0.0843689	0.131458	0.0843689	0.140615	0.121648	0.226946	0.100719	0.147809	0.0542838	0.198169
Transport, golgi apparatus	0	0.153846	0.153846	0.169231	0.184615	0.153846	0.123077	0.123077	0.276923	0.230769	0.184615	0.169231	0.123077	0.230769	0.153846	0.123077	0	0.230769	0.323077	0.338462	0.338462	0.153846	0.0769231	0.338462	0.323077	0.384615	0.369231	0.323077	0.184615	0.323077	0.184615	0	0.323077	0.2	0.153846	0.0769231
Transport, lysosomal	0.0531915	0.414894	0.446809	0.510638	0.521277	0.138298	0.340426	0.12766	0.553191	0.574468	0.606383	0.510638	0.0957447	0.510638	0.553191	0.0638298	0.0106383	0.393617	0.457447	0.234043	0.234043	0.425532	0.382979	0.244681	0.234043	0.521277	0.255319	0.489362	0.489362	0.5	0.0531915	0.531915	0.180851	0.585106	0.159574	0.393617
Transport, mitochondrial	0.158621	0.0793103	0.0827586	0.131034	0.151724	0.144828	0.0827586	0.127586	0.127586	0.172414	0.141379	0.110345	0.12069	0.1	0.127586	0.137931	0.0965517	0.106897	0.124138	0.155172	0.117241	0.131034	0.0965517	0.144828	0.131034	0.168966	0.162069	0.144828	0.113793	0.127586	0.1	0.22069	0.0965517	0.106897	0.110345	0.189655
Transport, nuclear	0.24	0.28	0.28	0.26	0.28	0.2	0.08	0.32	0.28	0.26	0.3	0.32	0.32	0.24	0.26	0.24	0.08	0.3	0.28	0.32	0.28	0.24	0.24	0.3	0.3	0.2	0.3	0.3	0.24	0.3	0.24	0.26	0.2	0.24	0.08	0.32
Transport, peroxisomal	0.181818	0.198347	0.181818	0.198347	0.338843	0.214876	0.157025	0.272727	0.231405	0.256198	0.280992	0.181818	0.157025	0.165289	0.231405	0.256198	0.132231	0.157025	0.14876	0.132231	0.14876	0.231405	0.206612	0.14876	0.140496	0.272727	0.157025	0.165289	0.264463	0.256198	0.165289	0.487603	0.239669	0.231405	0.14876	0.322314
Triacylglycerol synthesis	0.6	0.1	0.1	0.3	0.4	0.8	0.5	0.6	0.3	0.2	0.2	0.8	0.6	0.1	0.2	0.6	0.1	0.6	0.6	0.3	0.5	0.1	0.6	0.2	0.6	0.5	0.6	0.3	0.5	0.5	0.1	0.5	0.2	0.6	0.5	0.3
Tryptophan metabolism	0.545455	0.121212	0.181818	0.545455	0.242424	0.484848	0.212121	0.545455	0.515152	0.242424	0.333333	0.545455	0.181818	0.545455	0.212121	0.545455	0.212121	0.272727	0.212121	0.484848	0.484848	0.484848	0.121212	0.454545	0.454545	0.181818	0.454545	0.454545	0.30303	0.424242	0.606061	0.545455	0.424242	0.69697	0.181818	0.575758
Tyrosine metabolism	0.466667	0.222222	0.155556	0.355556	0.4	0.2	0	0.355556	0.444444	0.333333	0.244444	0.311111	0.0444444	0.333333	0.466667	0.622222	0.333333	0.311111	0.133333	0.222222	0.177778	0.311111	0.0888889	0.355556	0.355556	0.333333	0.488889	0.311111	0.0444444	0.333333	0.0444444	0.488889	0.4	0.355556	0.0888889	0.4
Ubiquinone synthesis	0.928571	0	0	0.928571	0.928571	0.928571	0	0	0.928571	0.928571	0.928571	0	0	0	0	0.928571	0.928571	0	0.928571	0.928571	0.928571	0	0	0.928571	0.928571	0	0.928571	0.928571	0	0	0	0.928571	0.928571	0	0	0.928571
Unassigned	0.415385	0.276923	0.323077	0.261538	0.361538	0.369231	0.338462	0.415385	0.415385	0.376923	0.430769	0.376923	0.276923	0.261538	0.3	0.415385	0.253846	0.246154	0.338462	0.292308	0.176923	0.376923	0.369231	0.307692	0.284615	0.361538	0.369231	0.346154	0.376923	0.376923	0.230769	0.492308	0.415385	0.453846	0.2	0.5
Urea cycle	0.151515	0	0.151515	0.242424	0.454545	0.272727	0.0909091	0.393939	0.515152	0.515152	0.424242	0.30303	0.0606061	0.272727	0.333333	0.212121	0.30303	0.272727	0.424242	0.272727	0.363636	0.242424	0.454545	0.272727	0.333333	0.30303	0.272727	0.333333	0.212121	0.333333	0.212121	0.393939	0.242424	0.333333	0.181818	0.363636
Valine, leucine, and isoleucine metabolism	0.638889	0.111111	0.277778	0.5	0.555556	0.611111	0.25	0.527778	0.527778	0.583333	0.555556	0.666667	0.611111	0.611111	0.611111	0.611111	0.555556	0.583333	0.722222	0.638889	0.611111	0.444444	0.166667	0.638889	0.638889	0.722222	0.722222	0.666667	0.583333	0.611111	0.555556	0.722222	0.666667	0.611111	0.444444	0.75
Vitamin A metabolism	0	0	0	0	0	0	0	0	0.047619	0.047619	0	0	0	0	0	0	0	0	0	0	0	0	0	0	0	0	0	0	0	0	0	0.0952381	0.047619	0	0	0.047619
Vitamin B2 metabolism	0	0	0.285714	0.285714	0.142857	0.142857	0	0.285714	0.142857	0.142857	0.571429	0.142857	0.142857	0.142857	0.428571	0	0	0.142857	0	0	0	0.285714	0.142857	0	0	0.142857	0.142857	0	0.428571	0.142857	0	0.428571	0.142857	0.428571	0.142857	0.285714
Vitamin B6 metabolism	0	0	0	0.0909091	0.0909091	0	0.0909091	0.0909091	0	0	0	0.0909091	0	0	0	0.0909091	0	0	0.545455	0	0	0.0909091	0	0	0	0	0	0	0	0	0.545455	0.0909091	0	0.0909091	0	0
Vitamin C metabolism	0	0.285714	0.285714	0	0.142857	0.285714	0	0.285714	0.285714	0	0.285714	0	0	0	0	0.142857	0	0	0.142857	0	0	0	0.285714	0.142857	0	0	0	0	0	0	0	0.285714	0	0.285714	0	0.142857
Vitamin D metabolism	0	0	0	0	0.125	0	0	0	0	0	0	0	0	0	0	0	0	0	0	0	0	0.25	0	0	0	0	0	0	0	0	0	0.125	0	0	0	0
beta-Alanine metabolism	0.333333	0	0.222222	0.555556	0.777778	0.333333	0.555556	0.666667	0.777778	0.666667	0.666667	0.555556	0.777778	0.666667	0.666667	0.666667	0.111111	0.666667	0.777778	0.333333	0.333333	0.555556	0.666667	0.333333	0.777778	0.777778	0.333333	0.333333	0.777778	0.777778	0.666667	0.777778	0.666667	0.666667	0.666667	0.777778

## Sheet: FASTCORMICS
	heart_muscle	thymus	spleen	ovary	kidney	skeletal_muscle	pancreas	prostate	small_intestine	colon	placenta	bladder	breast	uterus	thyroid	skin_1	salivary_gland	trachea	cerebellum	brain	Fetalbrain	adrenal_gland	bone_marrow	amygdala	caudate_Nucleus	corpus	hippocampus	thalamus	pituitary_gland	spinal_cord	testis	liver	stomach_1	lung	Fetal_lung	Fetal_liver
	0.0578512	0.157025	0.173554	0.0495868	0.107438	0.0826446	0.0413223	0.0330579	0.239669	0.0661157	0.0743802	0.0495868	0.0661157	0.0330579	0.0826446	0.0495868	0.0330579	0.0578512	0.107438	0.0330579	0.0495868	0.0413223	0.157025	0.0495868	0.0495868	0.0578512	0.0495868	0.0413223	0.173554	0.0909091	0.0578512	0.181818	0.198347	0.181818	0.123967	0.157025
Alanine and aspartate metabolism	0.692308	0.230769	0.307692	0.461538	0.307692	0.230769	0.153846	0.307692	0.307692	0.230769	0.461538	0.307692	0.153846	0.384615	0.384615	0.230769	0.307692	0.384615	0.307692	0.461538	0.230769	0.153846	0.0769231	0.461538	0.461538	0.384615	0.461538	0.461538	0.307692	0.461538	0.307692	0.461538	0.230769	0.461538	0.384615	0.461538
Aminosugar metabolism	0.133333	0.233333	0.4	0.2	0.166667	0.1	0	0.233333	0.2	0.533333	0.3	0.133333	0.133333	0.2	0.2	0.133333	0	0.133333	0.233333	0.266667	0.133333	0.1	0.166667	0.133333	0.266667	0	0.133333	0.133333	0.366667	0.133333	0.266667	0.2	0.333333	0.533333	0	0.2
Androgen and estrogen synthesis and metabolism	0	0	0	0	0	0	0	1	1	0	1	0	0	0	0	0	0	0	0	0	0	1	0	0	0	0	0	0	0	1	0	1	1	0	0	1
Arachidonic acid metabolism	1	1	1	1	1	1	1	1	1	1	1	1	1	1	1	1	1	1	1	1	1	1	0	0	1	1	1	1	1	1	1	1	1	1	1	1
Arginine and Proline Metabolism	0.1875	0.09375	0.21875	0	0.21875	0.1875	0.09375	0.15625	0.125	0.125	0.125	0.0625	0.03125	0.0625	0.125	0.03125	0.0625	0.125	0.25	0.03125	0.125	0.09375	0.125	0.03125	0.0625	0.0625	0.21875	0.1875	0.09375	0.0625	0.09375	0.34375	0.0625	0.15625	0.15625	0.34375
Bile acid synthesis	0.0864198	0.0493827	0.0493827	0.135802	0.148148	0.111111	0.0493827	0.0864198	0.333333	0.320988	0.197531	0.0617284	0.0864198	0.0864198	0.0864198	0.222222	0.0987654	0.111111	0.0864198	0.0740741	0.0740741	0.160494	0.0864198	0.0864198	0.111111	0.444444	0.0740741	0.0864198	0.246914	0.395062	0.0740741	0.765432	0.160494	0.135802	0.111111	0.518519
Biotin metabolism	0	0	0	0	0	0	0	0	0	0	0	0	0	0	0	0	0	0	0	0	0	0	0	0	0	0	0	0	0	0	0	1	0	0	0	0
Blood group synthesis	0	0	0	0	0	0	0	0	0	0	0	0	0	0	0	0	0	0	0	0	0	0	0	0	0	0	0	0	0	0	0	0	0	0	0	0
Butanoate metabolism	0.666667	0	0	0.333333	0.333333	0.333333	0	0.333333	0.333333	0.333333	0.333333	0.333333	0.333333	0.333333	0.333333	0.333333	0.333333	0.333333	0.333333	0.333333	0.333333	0.333333	0	0	0.333333	0.333333	0	0	0	0.333333	0.333333	1	0.333333	0.333333	0.333333	0.666667
C5-branched dibasic acid metabolism	1	0	0	0	0	1	0	0	1	1	0	0	0	0	0	0	0	0	0	0	0	0	0	1	0	0	1	1	0	0	0	0	1	0	0	0
Cholesterol metabolism	0.0434783	0	0.108696	0.108696	0.0869565	0.26087	0	0.152174	0.0869565	0.108696	0.0217391	0.0652174	0.195652	0.173913	0	0.413043	0.108696	0.152174	0.5	0.130435	0.152174	0.456522	0.0434783	0.0652174	0.0217391	0.369565	0.326087	0.108696	0	0.282609	0.26087	0.304348	0.173913	0.152174	0	0.73913
Chondroitin sulfate degradation	0	0	0	0	0.272727	0	0	0	0.818182	0.818182	0	0	0	0.272727	0	0	0	0	0.181818	0.181818	0	0	0	0	0	0	0	0	0	0	0	0.5	0.113636	0.818182	0	0
Citric acid cycle	0.45	0.2	0.3	0.2	0.45	0.55	0.15	0.45	0.4	0.5	0.25	0.4	0.1	0.15	0.5	0.2	0.45	0.45	0.4	0.45	0.35	0.35	0.4	0.5	0.45	0.15	0.5	0.35	0.35	0.45	0.3	0.55	0.55	0.2	0.3	0.5
CoA catabolism	0	0	0	0	0	0	0	0	0	0	0	0	0	0	0	0	0	0	0	0	0	0	0	0	0	0	0	0	0	0	0	0	0	0	0	0
CoA synthesis	0.0555556	0	0	0.0555556	0.0555556	0	0	0.0555556	0.0555556	0.0555556	0.0555556	0.0555556	0.0555556	0.0555556	0.0555556	0.0555556	0.0555556	0.0555556	0.0555556	0	0	0.0555556	0	0.0555556	0.0555556	0.0555556	0.0555556	0.0555556	0.0555556	0.0555556	0.0555556	0.0555556	0.0555556	0.0555556	0.0555556	0.0555556
Cysteine Metabolism	0.333333	0	0	0	0.666667	0.666667	0	0	0	0.666667	0	0	0	0	0	0	0	0	0.333333	0.333333	0	0	0	0	0.333333	0	0.333333	0.666667	0	0.333333	0	1	0	0.333333	0	0.333333
Cytochrome metabolism	0	0.0714286	0	0	0.285714	0	0	0	0.357143	0.142857	0	0	0	0	0	0.0714286	0	0	0	0	0	0	0	0	0	0.142857	0	0	0	0	0	0.857143	0.214286	0.0714286	0	0.214286
D-alanine metabolism	1	0.333333	0.333333	0.333333	0.333333	0.333333	0.333333	0.333333	0.333333	0.333333	0.333333	0.333333	0.333333	0.333333	0.333333	0.333333	0.333333	0.333333	0.333333	0.333333	0.333333	0.333333	0.333333	0.333333	0.333333	0.333333	0.333333	0.333333	0.333333	0.333333	0.333333	0.333333	0.333333	0.333333	0.333333	0.333333
Dietary fiber binding	0	0	0	0	0	0	0	0	0	0	0	0	0	0	0	0	0	0	0	0	0	0	0	0	0	0	0	0	0	0	0	0	0	0	0	0
Eicosanoid metabolism	0.233333	0.133333	0.433333	0.4	0.3	0.166667	0.133333	0.2	0.266667	0.0666667	0	0.3	0.266667	0.4	0.233333	0.266667	0.0666667	0.433333	0.166667	0.266667	0.1	0.333333	0.333333	0.133333	0.233333	0.1	0.166667	0.0666667	0.133333	0.166667	0.0666667	0.233333	0.3	0.433333	0.1	0.233333
Exchange/demand reaction	0.205499	0.140376	0.173661	0.160637	0.253256	0.163531	0.156295	0.191027	0.272069	0.217077	0.196816	0.186686	0.140376	0.163531	0.15919	0.192475	0.127352	0.160637	0.144718	0.153401	0.138929	0.166425	0.196816	0.138929	0.175109	0.196816	0.146165	0.128799	0.154848	0.176556	0.150507	0.341534	0.214182	0.222865	0.12301	0.269175
Fatty acid oxidation	0.484375	0.0265625	0.096875	0.096875	0.340625	0.370312	0.09375	0.178125	0.375	0.196875	0.151562	0.185938	0.148438	0.13125	0.153125	0.235937	0.06875	0.1125	0.0640625	0.06875	0.0421875	0.146875	0.0953125	0.0703125	0.096875	0.189062	0.0875	0.084375	0.167187	0.167187	0.167187	0.598437	0.201563	0.16875	0.0828125	0.353125
Fatty acid synthesis	0.28	0.28	0.133333	0.346667	0.16	0.146667	0.08	0.306667	0.173333	0.08	0.0533333	0.346667	0.28	0.346667	0.24	0.853333	0.08	0.08	0.8	0.28	0.666667	0.373333	0.293333	0.32	0.346667	0.333333	0.32	0.76	0.2	0.32	0.28	0.84	0.0933333	0.333333	0.0933333	0.866667
Folate metabolism	0.0172414	0.0172414	0.0172414	0.0172414	0.0517241	0.0172414	0.12069	0.12069	0.0172414	0.172414	0.172414	0.0172414	0	0.0172414	0.0172414	0.0344828	0.0172414	0.0172414	0.0172414	0.0172414	0.0172414	0.0172414	0.0172414	0.0172414	0.0172414	0.0172414	0.0344828	0.0172414	0.0172414	0.0172414	0.0172414	0.655172	0.0517241	0.0344828	0.0172414	0.293103
Fructose and mannose metabolism	0.52381	0.380952	0.47619	0.571429	0.238095	0.52381	0.0952381	0.571429	0.285714	0.52381	0.571429	0.666667	0.380952	0.142857	0.571429	0.380952	0.380952	0.142857	0.571429	0.52381	0.571429	0.285714	0.47619	0.52381	0.571429	0.285714	0.571429	0.47619	0.333333	0.571429	0.47619	0.285714	0.52381	0.666667	0.190476	0.619048
Galactose metabolism	0.1	0.1	0.2	0.1	0.4	0.1	0.3	0.1	0.5	0.2	0.1	0.1	0.1	0.1	0.1	0.1	0.1	0.1	0.2	0.1	0.1	0.3	0.2	0.1	0.1	0.3	0.1	0.1	0.1	0.1	0.1	0.4	0.2	0.1	0.3	0.4
Glutamate metabolism	0.4	0.266667	0.4	0.333333	0.466667	0.266667	0.2	0.333333	0.466667	0.266667	0.4	0.333333	0.266667	0.4	0.4	0.266667	0.333333	0.333333	0.6	0.533333	0.533333	0.333333	0.333333	0.6	0.466667	0.533333	0.533333	0.733333	0.4	0.4	0.4	0.666667	0.2	0.266667	0.4	0.666667
Glutathione metabolism	0.1875	0.25	0.1875	0.25	0.375	0.25	0.375	0.125	0.5	0.25	0.1875	0.25	0.125	0.25	0.125	0.125	0.1875	0.25	0.125	0.125	0.1875	0.25	0.3125	0.0625	0.125	0.125	0.125	0.1875	0.125	0.125	0.125	0.375	0.125	0.125	0.125	0.1875
Glycerophospholipid metabolism	0.288462	0.192308	0.230769	0.173077	0.173077	0.230769	0.25	0.230769	0.423077	0.269231	0.307692	0.307692	0.269231	0.230769	0.192308	0.211538	0.307692	0.25	0.346154	0.211538	0.269231	0.173077	0.269231	0.25	0.25	0.230769	0.230769	0.230769	0.153846	0.269231	0.288462	0.423077	0.288462	0.211538	0.25	0.192308
Glycine, serine, alanine and threonine metabolism	0.133333	0.1	0.166667	0.2	0.3	0.133333	0.3	0.233333	0.166667	0.133333	0.2	0.2	0.166667	0.166667	0.2	0.233333	0.133333	0.166667	0.1	0.1	0.166667	0.266667	0.166667	0.2	0.166667	0.233333	0.166667	0.133333	0.2	0.3	0.133333	0.466667	0.166667	0.233333	0.266667	0.433333
Glycolysis/gluconeogenesis	0.538462	0.564103	0.615385	0.589744	0.589744	0.615385	0.461538	0.589744	0.564103	0.615385	0.564103	0.615385	0.615385	0.589744	0.589744	0.666667	0.589744	0.538462	0.512821	0.538462	0.461538	0.538462	0.538462	0.512821	0.564103	0.615385	0.512821	0.512821	0.589744	0.589744	0.487179	0.820513	0.589744	0.589744	0.538462	0.717949
Glycosphingolipid metabolism	0	0.2	0	0	0.2	0	0.2	0	0	0.2	0	0	0	0	0	0	0	0.2	0	0	0.2	0.2	0	0.2	0.2	0.4	0.2	0.2	0	0.2	0	0.2	0.2	0	0.2	0
Glyoxylate and dicarboxylate metabolism	0.545455	0.454545	0.545455	0.545455	0.545455	0.545455	0.636364	0.636364	0.545455	0.636364	0.545455	0.545455	0.454545	0.545455	0.545455	0.636364	0.545455	0.636364	0.545455	0.545455	0.545455	0.545455	0.636364	0.545455	0.636364	0.636364	0.545455	0.545455	0.545455	0.636364	0.727273	0.636364	0.727273	0.636364	0.636364	0.636364
Heme degradation	0	0	0.666667	0	0	0.666667	0	0	0	0	0	0	0	0	0	0	0	0	0	0	0	0	0.666667	0	0	0	0	0	0	0	0	0	0.666667	0	0	0.666667
Heme synthesis	0	0	0	0	0	0	0	0	0	0	0	0	0	1	1	0	0	0	0	0	0	0	0	0	0	0	0	0	0	0	0	1	0	0	0	0
Heparan sulfate degradation	0	0	0	0	0	0	0	0	0	0	0	0	0	0	0	0	0	0	0	0	0	1	0	0	0	0	0	0	1	0	0	0	0	0	0	0
Histidine metabolism	0	0	0.4	0.4	0.4	0	0.4	0.4	0.1	0.4	0.4	0.3	0.4	0.4	0	0.8	0.4	0.4	0	0	0	0.3	0	0.4	0.4	0.3	0	0	0	0.3	0	0.8	0.4	0.4	0.4	0.8
Hyaluronan metabolism	0	0	0	0.6	1	0	0	0.4	1	1	1	0	0	1	0.6	0	0	0	0.4	0.4	0	0.6	0	0	0	0	0	0	0	0	0	1	0.4	1	0	0
Inositol phosphate metabolism	0.163265	0.306122	0.285714	0.0408163	0.0408163	0.22449	0.204082	0.22449	0.142857	0.265306	0.183673	0.265306	0.22449	0.0816327	0.0816327	0.22449	0	0	0.367347	0.387755	0.122449	0.0816327	0.306122	0.469388	0.346939	0.326531	0.428571	0.387755	0.265306	0.346939	0.367347	0.0816327	0.326531	0.22449	0.102041	0.142857
Keratan sulfate degradation	0	0.04	0	0	0	0	0	0	0	0.24	0	0	0	0	0	0	0	0	0	0	0	0	0	0	0	0	0	0	0	0	0	0	0	0.253333	0	0
Keratan sulfate synthesis	0	0	0	0	0	0	0	0	0	0	0	0	0	0	0	0	0	0	0	0	0	0	0	0	0	0	0	0	0.5	0	0	0	0	0	0	0
Limonene and pinene degradation	0	0	0	0	0	0	0	0	1	0	0	0	0	0	0	0	0	0	0	0	0	0	0	0	0	0	0	0	0	0	0	1	1	0	0	0
Lysine metabolism	0	0	0	0.5	0.357143	0	0	0	0.285714	0	0.5	0	0.357143	0.0714286	0.285714	0.571429	0	0	0	0	0.285714	0	0	0	0	0	0	0	0	0.357143	0	0.714286	0	0	0	0.285714
Methionine and cysteine metabolism	0.5	0.230769	0.269231	0.538462	0.5	0.653846	0.192308	0.346154	0.423077	0.307692	0.307692	0.346154	0.153846	0.423077	0.269231	0.423077	0.423077	0.461538	0.576923	0.576923	0.346154	0.461538	0.269231	0.615385	0.615385	0.423077	0.615385	0.5	0.423077	0.5	0.423077	0.730769	0.423077	0.423077	0.192308	0.461538
Miscellaneous	0.242424	0.181818	0.0909091	0.242424	0.484848	0.242424	0.181818	0.212121	0.393939	0.212121	0.333333	0.272727	0.151515	0.212121	0.151515	0.181818	0.30303	0.30303	0.181818	0.151515	0.0909091	0.242424	0.181818	0.151515	0.393939	0.242424	0.181818	0.151515	0.121212	0.181818	0.242424	0.242424	0.242424	0.242424	0.151515	0.181818
N-glycan degradation	0	0	0	0	0	0	0	0	0	0	0.416667	0	0	0	0	0	0	0	0	0	0	0	0	0	0	0	0	0	0	0	0	0	0	0.833333	0	0
N-glycan synthesis	0	0	0	0	0	0	0	0	0	0	0	0	0	0	0	0	0	0	0	0	0	0	0	0	0	0	0	0	0	0	0	0	0	0	0	0
NAD metabolism	0.105263	0.0526316	0.210526	0.263158	0.368421	0.0526316	0.210526	0.210526	0.315789	0.0526316	0.368421	0.0526316	0.0526316	0.0526316	0.157895	0.0526316	0	0.0526316	0.368421	0.368421	0.315789	0.0526316	0.210526	0.315789	0.315789	0	0.263158	0.368421	0.315789	0.105263	0	0.210526	0.0526316	0.421053	0	0.210526
Nucleotide interconversion	0.165644	0.177914	0.128834	0.251534	0.159509	0.177914	0.190184	0.190184	0.190184	0.165644	0.190184	0.171779	0.177914	0.122699	0.128834	0.159509	0.141104	0.165644	0.159509	0.208589	0.190184	0.171779	0.196319	0.233129	0.276074	0.184049	0.233129	0.190184	0.165644	0.202454	0.190184	0.153374	0.165644	0.214724	0.214724	0.276074
Nucleotide salvage pathway	0	0	0	0.666667	1	0	0	0	0.333333	0.333333	0.333333	0.333333	0	0	0	0	0	0	0	0.666667	0	0.333333	0.666667	0.666667	0.333333	0	0.666667	0	0	0	0.666667	0.333333	0	0.333333	0	0.666667
O-glycan synthesis	0	0.214286	0	0	0	0	0	0	0	0	0	0	0	0.142857	0	0	0	0.142857	0	0	0	0	0	0	0	0	0	0	0.0714286	0	0.142857	0	0	0.142857	0	0
Oxidative phosphorylation	0.3	0.4	0.2	0.3	0.2	0.4	0.5	0.3	0.3	0.4	0.3	0.3	0.3	0.2	0.4	0.3	0.1	0.2	0.4	0.3	0.4	0.3	0	0.4	0.3	0.2	0.2	0.4	0.5	0.3	0.2	0.2	0.3	0.4	0.3	0.1
Pentose phosphate pathway	0.162162	0.297297	0.378378	0.459459	0.351351	0.27027	0.243243	0.351351	0.324324	0.189189	0.432432	0.189189	0.216216	0.27027	0.297297	0.297297	0.378378	0.27027	0.27027	0.297297	0.378378	0.27027	0.486486	0.27027	0.216216	0.243243	0.351351	0.243243	0.405405	0.351351	0.297297	0.27027	0.351351	0.432432	0.297297	0.459459
Phenylalanine metabolism	0.714286	0.714286	0	0.714286	0.714286	0	0	0.857143	0.714286	0.714286	0.714286	0.714286	0	0.714286	0.714286	0.857143	0.857143	0.857143	0	0	0	0.714286	0.714286	0.714286	0.714286	0.714286	0.714286	0.714286	0	0.714286	0	0.857143	0.857143	0.714286	0	0.857143
Phosphatidylinositol phosphate metabolism	0.05	0.25	0.5	0.05	0.05	0.15	0.1	0.1	0.3	0.25	0.35	0.1	0.1	0.05	0.05	0.2	0.05	0.05	0.5	0.55	0.5	0.05	0.5	0.55	0.55	0.6	0.55	0.55	0.15	0.55	0.3	0.15	0.55	0.25	0.1	0.45
Propanoate metabolism	0.636364	0.181818	0.272727	0.454545	0.454545	0.363636	0.363636	0.454545	0.454545	0.454545	0.545455	0.545455	0.363636	0.454545	0.363636	0.636364	0.636364	0.545455	0.454545	0.454545	0.272727	0.636364	0.454545	0.636364	0.545455	0.545455	0.727273	0.454545	0.545455	0.727273	0.454545	0.636364	0.545455	0.545455	0.363636	0.454545
Purine catabolism	0.206897	0.172414	0.206897	0.275862	0.344828	0.172414	0.172414	0.206897	0.344828	0.137931	0.344828	0.206897	0.103448	0.103448	0.172414	0.241379	0.103448	0.241379	0.137931	0.206897	0.0689655	0.206897	0.448276	0.172414	0.172414	0.137931	0.0689655	0.0689655	0.103448	0.103448	0.172414	0.137931	0.241379	0.344828	0.0689655	0.413793
Purine synthesis	0	0	0	0.0769231	0	0	0	0	0	0	0	0	0	0	0	0	0	0	0	0	0	0	0	0	0	0	0.615385	0	0	0	0	0	0	0	0	0.153846
Pyrimidine catabolism	0.0645161	0.0967742	0	0.290323	0.322581	0.0322581	0.16129	0.129032	0.0322581	0	0.0645161	0.129032	0.129032	0.129032	0.0967742	0.0322581	0	0.129032	0.225806	0.258065	0.193548	0.129032	0.0967742	0.193548	0.354839	0.193548	0.193548	0.193548	0.0967742	0.16129	0.129032	0.322581	0.0322581	0.16129	0.129032	0.516129
Pyrimidine synthesis	0.294118	0.176471	0.176471	0.176471	0.117647	0.176471	0.176471	0.176471	0.117647	0.176471	0.176471	0.176471	0.235294	0.235294	0.176471	0.176471	0.176471	0.176471	0.176471	0.235294	0.117647	0.117647	0.176471	0.235294	0.176471	0.176471	0.235294	0.176471	0.176471	0.176471	0.117647	0.352941	0.0588235	0.235294	0.235294	0.117647
Pyruvate metabolism	0.413793	0.37931	0.413793	0.586207	0.551724	0.37931	0.37931	0.586207	0.586207	0.586207	0.586207	0.413793	0.655172	0.517241	0.448276	0.517241	0.586207	0.586207	0.344828	0.344828	0.344828	0.586207	0.103448	0.482759	0.517241	0.689655	0.413793	0.137931	0.482759	0.517241	0.37931	0.551724	0.517241	0.551724	0.551724	0.517241
R group synthesis	0.36	0	0.48	0	0.38	0.36	0.1	0.46	0.2	0.1	0.12	0.4	0.12	0	0.06	0.28	0.06	0.04	0.18	0.16	0.2	0.16	0.36	0.1	0.2	0.4	0.14	0.08	0.12	0.18	0.1	0.08	0.14	0.36	0.06	0.16
ROS detoxification	0.714286	0.714286	0.714286	0.714286	0.714286	0.857143	0.428571	0.714286	0.714286	0.714286	0.714286	0.714286	0.714286	0.571429	0.714286	0.714286	0.285714	0.714286	0.714286	0.428571	0.571429	0.714286	0.714286	0.714286	0.714286	0.857143	0.571429	0.571429	0.571429	0.857143	0.571429	0.714286	0.714286	0.714286	0.285714	0.714286
Sphingolipid metabolism	0.0886076	0.113924	0.0886076	0.0759494	0.126582	0.0379747	0.101266	0.0632911	0.0759494	0.101266	0.101266	0.101266	0.0886076	0.0759494	0.0886076	0.0886076	0.0506329	0.0759494	0.0632911	0.0632911	0.101266	0.0886076	0.0759494	0.0759494	0.0759494	0.101266	0.0759494	0.0632911	0.0759494	0.0632911	0.0506329	0.0632911	0.0886076	0.113924	0.101266	0.0632911
Squalene and cholesterol synthesis	0	0	0.166667	0.166667	0.166667	0.166667	0	0.166667	0	0	0	0	0.166667	0.166667	0	0.333333	0	0.166667	1	0.166667	0.166667	0.166667	0	0.166667	0	0.166667	0.333333	0.166667	0	0.166667	0.166667	0.166667	0.166667	0.166667	0	0.5
Starch and sucrose metabolism	0.291667	0.25	0.5	0.25	0.458333	0.291667	0.25	0.375	0.666667	0.375	0.333333	0.25	0.25	0.291667	0.291667	0.25	0.208333	0.208333	0.291667	0.25	0.208333	0.25	0.458333	0.25	0.25	0.25	0.25	0.25	0.291667	0.333333	0.25	0.333333	0.25	0.291667	0.25	0.416667
Steroid metabolism	0.02	0.04	0.14	0.2	0.08	0.02	0.02	0.24	0.36	0.22	0.36	0.04	0.14	0.04	0.04	0.3	0.04	0.08	0	0.02	0.1	0.38	0	0	0.02	0.16	0	0	0.02	0.06	0.22	0.48	0.22	0.06	0.12	0.4
Taurine and hypotaurine metabolism	0.25	0.25	0.25	0.25	0.25	0.25	0	0.25	0.25	0.25	0.5	0.25	0	0.25	0.25	0.25	0.25	0.25	0.625	0.625	0.5	0.25	0.25	0.5	0.5	0.625	0.5	0.5	0.5	0.625	0.5	0.5	0	0	0	0.25
Tetrahydrobiopterin metabolism	0	0	0	0	0.291667	0	0	0.208333	0.5	0.291667	0.208333	0.208333	0.208333	0.208333	0.208333	0.208333	0.208333	0.208333	0.125	0.0833333	0	0.291667	0	0.0833333	0.125	0.0833333	0.0833333	0.125	0.291667	0.0833333	0.208333	0.708333	0.208333	0.375	0	0.5
Thiamine metabolism	0	0	0	0	0	0	0	0	0	0	0	0	0	0	0	0	0	0	0	0	0	0	0	0	0	0	0	0	0	0	0	0	0	0	0	0
Transport, endoplasmic reticular	0.176471	0.220588	0.257353	0.154412	0.235294	0.110294	0.132353	0.161765	0.338235	0.227941	0.176471	0.198529	0.154412	0.125	0.110294	0.235294	0.0808824	0.102941	0.183824	0.154412	0.132353	0.235294	0.198529	0.139706	0.205882	0.183824	0.161765	0.102941	0.191176	0.198529	0.139706	0.389706	0.191176	0.227941	0.0441176	0.375
Transport, extracellular	0.103336	0.0555919	0.058862	0.0555919	0.0843689	0.0614781	0.0549379	0.0680183	0.0850229	0.0994114	0.059516	0.0647482	0.0464356	0.0477436	0.0497057	0.0660562	0.0353172	0.0438195	0.058208	0.0562459	0.119032	0.0614781	0.134729	0.058208	0.122302	0.129496	0.0608241	0.111838	0.058862	0.124264	0.109876	0.181164	0.0693264	0.0739045	0.0444735	0.162198
Transport, golgi apparatus	0	0.123077	0	0	0	0	0	0	0.0769231	0	0	0	0	0.0615385	0	0.0769231	0	0.0615385	0	0	0	0	0	0	0	0.0769231	0	0	0.123077	0	0.0615385	0	0	0.0769231	0	0
Transport, lysosomal	0	0.37234	0.308511	0.0851064	0.37234	0	0.0531915	0.276596	0.446809	0.457447	0.117021	0	0	0.117021	0.0957447	0.276596	0	0.0531915	0.351064	0.351064	0.0531915	0.12766	0.308511	0.0531915	0.0531915	0.0531915	0.0531915	0.0531915	0.382979	0.0531915	0	0.5	0.329787	0.542553	0.0531915	0.329787
Transport, mitochondrial	0.106897	0.0448276	0.0724138	0.0896552	0.137931	0.103448	0.0586207	0.1	0.110345	0.0931034	0.0793103	0.0862069	0.103448	0.0655172	0.0862069	0.110345	0.0655172	0.0965517	0.0827586	0.0896552	0.0965517	0.124138	0.0862069	0.110345	0.0793103	0.117241	0.110345	0.0862069	0.0793103	0.110345	0.0793103	0.224138	0.0896552	0.0896552	0.1	0.168966
Transport, nuclear	0.2	0.24	0.2	0.26	0.26	0.22	0.1	0.3	0.2	0.22	0.34	0.28	0.28	0.26	0.26	0.26	0.08	0.22	0.24	0.28	0.24	0.26	0.26	0.3	0.3	0.22	0.3	0.28	0.2	0.3	0.28	0.3	0.24	0.26	0.08	0.32
Transport, peroxisomal	0.140496	0.115702	0.132231	0.140496	0.338843	0.206612	0.165289	0.165289	0.231405	0.181818	0.165289	0.115702	0.165289	0.115702	0.14876	0.181818	0.157025	0.132231	0.115702	0.0909091	0.123967	0.115702	0.132231	0.123967	0.107438	0.206612	0.107438	0.107438	0.173554	0.165289	0.14876	0.479339	0.206612	0.123967	0.140496	0.31405
Triacylglycerol synthesis	0.7	0.1	0.1	0.1	0.4	0.6	0.5	0.6	0.3	0.3	0.2	0.6	0.6	0.1	0.2	0.6	0.1	0.6	0.6	0.2	0.6	0.1	0.6	0.2	0.6	0.6	0.6	0.3	0.5	0.6	0.1	0.7	0.3	0.6	0.6	0.4
Tryptophan metabolism	0.212121	0.0909091	0.121212	0.363636	0.242424	0.181818	0.181818	0.242424	0.272727	0.212121	0.424242	0.242424	0.181818	0.545455	0.30303	0.272727	0.181818	0.242424	0.181818	0.181818	0.181818	0.151515	0.121212	0.181818	0.181818	0.181818	0.181818	0.151515	0.242424	0.333333	0.333333	0.666667	0.181818	0.575758	0.151515	0.636364
Tyrosine metabolism	0.4	0.222222	0.155556	0.222222	0.333333	0.0666667	0	0.355556	0.355556	0.333333	0.244444	0.155556	0.0444444	0.155556	0.288889	0.444444	0.311111	0.244444	0.111111	0.222222	0.0444444	0.2	0.0888889	0.266667	0.333333	0.155556	0.4	0.288889	0.0444444	0.155556	0.0444444	0.466667	0.311111	0.266667	0.0888889	0.4
Ubiquinone synthesis	0	0	0	0	0	0	0	0	0	0	0	0	0	0	0	0	0	0	0	0	0	0	0	0	0	0	0	0	0	0	0	0	0	0	0	0
Unassigned	0.361538	0.238462	0.269231	0.176923	0.346154	0.338462	0.3	0.392308	0.384615	0.369231	0.346154	0.346154	0.253846	0.176923	0.246154	0.384615	0.223077	0.246154	0.307692	0.269231	0.215385	0.346154	0.361538	0.276923	0.253846	0.315385	0.323077	0.3	0.330769	0.292308	0.230769	0.461538	0.407692	0.353846	0.269231	0.461538
Urea cycle	0.151515	0	0.151515	0.151515	0.515152	0.272727	0.0909091	0.454545	0.393939	0.30303	0.333333	0.242424	0.0606061	0.030303	0.30303	0.181818	0.30303	0.30303	0.363636	0.30303	0.424242	0.121212	0.454545	0.30303	0.30303	0.393939	0.30303	0.30303	0.242424	0.393939	0.242424	0.30303	0.242424	0.151515	0.151515	0.363636
Valine, leucine, and isoleucine metabolism	0.583333	0.0555556	0.277778	0.25	0.527778	0.555556	0.25	0.222222	0.583333	0.527778	0.194444	0.333333	0.25	0.333333	0.527778	0.583333	0.222222	0.611111	0.361111	0.583333	0.5	0.416667	0.138889	0.611111	0.361111	0.75	0.722222	0.361111	0.527778	0.638889	0.555556	0.694444	0.694444	0.277778	0.388889	0.361111
Vitamin A metabolism	0	0	0	0	0	0	0	0	0.047619	0.047619	0	0	0	0	0	0	0	0	0	0	0	0	0	0	0	0	0	0	0	0	0	0.0952381	0.047619	0	0	0.047619
Vitamin B2 metabolism	0.142857	0	0.285714	0.285714	0.142857	0.142857	0	0.428571	0.142857	0.142857	0.428571	0.142857	0.142857	0.142857	0.428571	0	0	0.142857	0	0.142857	0	0.285714	0.142857	0	0	0.142857	0.285714	0.142857	0.428571	0.285714	0	0.571429	0.142857	0.428571	0.285714	0.285714
Vitamin B6 metabolism	0	0	0	0.0909091	0.0909091	0	0.0909091	0.0909091	0	0	0	0.0909091	0	0	0	0.0909091	0	0	0.545455	0	0	0.0909091	0	0	0	0	0	0	0	0	0.545455	0.0909091	0	0.0909091	0	0
Vitamin C metabolism	0	0.285714	0.285714	0	0.142857	0.285714	0	0.142857	0.142857	0	0.142857	0	0	0	0	0	0	0	0	0	0	0	0.285714	0	0	0	0	0	0	0	0	0.142857	0	0.142857	0	0.142857
Vitamin D metabolism	0	0	0	0	0.125	0	0	0	0	0	0	0	0	0	0	0.25	0	0	0	0	0	0.25	0	0	0	0	0	0	0	0	0	0.125	0	0	0	0
beta-Alanine metabolism	0.111111	0	0.222222	0.666667	1	0	0.555556	0.666667	0.888889	0.666667	0.666667	0.666667	0.777778	0.666667	0.777778	0.777778	0.111111	0.666667	0.777778	0.222222	0.333333	0.666667	0.555556	0.333333	0.777778	0.777778	0.333333	0.333333	0.777778	0.777778	0.666667	0.777778	0.777778	0.666667	0.666667	0.777778

[truncated: 2 more sheets: FASTCORMICS medium constrained, Sheet9]
