# Supplementary material for: Benchmarking Procedures for High-Throughput Context Specific Reconstruction Algorithms
Source: Front Physiol. 2016 Jan 22;6:410. doi: 10.3389/fphys.2015.00410 (PMC4722106; doi:10.3389/fphys.2015.00410)
Supplement: Supplementary File 7 — Successes of the models in the functional tests based on the tests from HepatoNet. [file SupplementaryFile7.xls]

## Sheet: Network Test Results
	Consistent Recon	Consistent HepatoNet	Original HepatoNet	Akesson	FASTCORE	FASTCORMICS	GIMME	iMAT	INIT	RegrEx
Carbohydrate and energy metabolism
sugarburn-to-ATP	0	0	1	0	0	0	0	0	0	0	Due to the definition of functionalities, e.g. Recon uses different means to regenerate the ATP and thus no glucose is consumed in the test letting it fail.
sugarburn-to-NADH	1	1	0	1	0	1	0	1	1	1
sugarburn-to-NAPDH	1	0	1	1	0	1	0	1	1	1
oxidative phosphorylation	1	1	1	1	0	0	0	0	0	0
oxidative decarboxylation	1	1	1	1	1	1	0	1	1	1
Krebs cycle NADH	0	1	1	0	0	1	0	0	0	1
ATP-for-free	0	0	0	0	0	0	0	0	0	0
Proton-for-free	0	0	0	0	0	0	0	0	0	0
NADH-for-free	0	1	0	0	0	0	0	0	0	0
NADPH-for-free	0	0	0	0	0	0	0	0	0	0
ATP-from-NADH	1	1	1	1	0	0	0	0	0	0
NADH-from-ATP	1	1	1	1	1	1	1	1	1	1
Glucose-for-free	0	1	0	0	0	0	0	0	0	0
Ubiquinol-to-proton	1	1	1	1	0	0	0	1	0	1
Ubiquinol-to-ATP	1	1	1	1	0	0	0	1	0	1
Methylgroup	1	0	1	1	0	0	0	1	0	1
Formylgroup	1	0	1	1	0	0	0	1	0	1
Thioredoxin_oxidation	1	1	1	1	1	1	0	1	1	1
Thioredoxin_reduction	1	1	0	1	1	1	0	1	1	1
ATP-energy	1	1	1	1	0	0	1	0	1	0
NADH-redox-potential	0	0	1	0	0	0	0	0	0	0
NADPH-redox-potential	0	0	1	0	0	0	0	0	0	0
activated-sulphur	0	0	1	0	0	0	0	0	0	0
Proton-gradient(m)	0	0	1	0	0	0	0	0	0	0
Proton-gradient(c)	0	0	1	0	0	0	0	0	0	0
Activated_methyl_group(c)	0	0	1	0	0	0	0	0	0	0
palmitateburn-to-ATP	1	0	1	1	0	0	0	0	0	0
Glycogen-storage	1	1	1	1	1	1	1	1	1	1
Glycogen-glucose-release	1	1	1	1	1	1	1	1	1	1
CO2_export	1	1	1	1	1	1	1	1	1	1
Na+_exportgradient	1	1	1	1	1	1	1	1	1	1
Na+_importgradient	1	1	1	1	1	1	1	1	1	1
Metabolism of purins and pyrimidines
ATP(s)	1	0	1	1	0	0	0	1	0	1
CTP(c)	1	1	1	1	0	0	0	0	1	0
GDP(c)	1	0	1	1	0	0	0	1	0	1
UTP(c)	1	1	1	1	0	0	0	0	1	0
dATP(c)	1	0	1	1	0	0	0	1	0	1
dCTP(c)	1	1	1	1	0	0	0	0	1	0
dGTP(c)	1	0	1	1	0	0	0	1	0	1
dTTP(c)	1	0	1	1	0	0	0	0	0	0
UDP-glucuronate(c)	1	1	1	1	0	0	0	0	1	0
UDP-galactose(c)	1	1	1	1	0	0	0	0	1	0
UDP-glucose(c)	1	1	1	1	0	0	0	0	1	0
GDP-L-fucose(c)	0	0	1	0	0	0	0	0	0	0
GDP-mannose(c)	0	0	1	0	0	0	0	0	0	0
UDP-xylose(c)	0	0	1	0	0	0	0	0	0	0
ADP(c)	1	0	1	1	0	0	0	1	0	1
AMP(c)	1	0	1	1	0	0	0	1	0	1
IMP(c)	1	0	1	1	0	0	0	1	0	1
Xanthosine-5P(c)	1	0	1	1	0	0	0	1	0	1
GMP(c)	1	0	1	1	0	0	0	1	0	1
GTP(c)	1	0	1	1	0	0	0	1	0	1
Uracil(c)	1	1	1	1	0	0	0	0	1	0
Uridine(c)	1	1	1	1	0	0	0	0	1	0
UMP(c)	1	1	1	1	0	0	0	0	1	0
UDP(c)	1	1	1	1	0	0	0	0	1	0
Cytidine(c)	1	1	1	1	0	0	0	0	1	0
CMP(c)	1	1	1	1	0	0	0	0	1	0
CDP(c)	1	1	1	1	0	0	0	0	1	0
dCDP(c)	1	1	1	1	0	0	0	0	1	0
Xanthine(c)	1	0	1	1	0	0	0	1	0	1
Guanine(c)	1	0	1	1	0	0	0	1	0	1
Deoxyguanosine(c)	1	0	1	1	0	0	0	1	0	1
dGMP(c)	1	0	1	1	0	0	0	1	0	1
dGDP(c)	1	0	1	1	0	0	0	1	0	1
GDP-4-dehydro-6-deoxy-D-mannose(c)	0	0	1	0	0	0	0	0	0	0
Amino acid metabolism
Alanine(c)	1	1	1	1	1	0	1	1	1	1
Arginine(c)	1	1	1	1	1	0	1	1	1	0
Asparagine(c)	1	1	1	1	0	0	0	0	1	1
Aspartate(c)	1	1	1	1	1	0	1	1	1	1
Cysteine(c)	1	0	0	1	0	0	0	1	1	1
Cystine(c)	1	0	0	1	0	0	0	1	1	1
Glutamate(c)	1	1	1	1	1	0	1	1	1	1
Glycine(c)	1	1	1	1	1	0	1	1	1	1
Glutamine(c)	1	1	1	1	1	0	1	1	1	1
Proline(c)	1	1	1	1	0	0	1	1	0	0
Serine(c)	1	1	1	1	1	0	1	1	1	1
Tyrosine(c)	1	1	1	1	1	0	1	1	0	1
Homocysteine(c)	1	0	0	1	0	0	0	1	1	1
MetHCys	1	1	1	1	1	1	1	0	0	1
beta-Alanine(c)	1	1	1	1	1	0	1	1	1	1
Protein synthesis and degradation
AlbuminMin	0	0	0	0	0	0	0	0	0	0
AlbuminGlc_NoEssHis	0	1	1	0	1	1	1	1	1	1
AlbuminGlc_NoEssLeu	1	1	1	1	1	1	1	1	1	1
AlbuminGlc_NoEssIle	1	1	1	1	1	1	1	1	1	1
AlbuminGlc_NoEssLys	0	1	1	0	1	1	1	1	1	1
AlbuminGlc_NoEssMet	1	1	1	1	1	1	1	1	1	1
AlbuminGlc_NoEssPhe	0	1	1	0	1	1	1	1	1	1
AlbuminGlc_NoEssThr	0	1	1	0	1	1	1	1	1	1
AlbuminGlc_NoEssTry	0	1	1	0	1	1	1	1	1	1
AlbuminGlc_NoEssVal	1	1	1	1	1	1	1	1	1	1
AntichymotrypsinMin	0	0	0	0	0	0	0	0	0	0
AntitrypsinMin	0	0	0	0	0	0	0	0	0	0
ApoA1Min	0	0	0	0	0	0	0	0	0	0
ApoB100Min	0	0	0	0	0	0	0	0	0	0
ApoC1Min	0	0	0	0	0	0	0	0	0	0
ApoC2Min	0	0	0	0	0	0	0	0	0	0
ApoC3Min	0	0	0	0	0	0	0	0	0	0
ApoEMin	0	0	0	0	0	0	0	0	0	0
PlasminogenMin	0	0	0	0	0	0	0	0	0	0
ProthrombinMin	0	0	0	0	0	0	0	0	0	0
ApoTransferinMin	0	0	0	0	0	0	0	0	0	0
HaptoglobinMin	0	0	0	0	0	0	0	0	0	0
Apo-ACPMin	0	0	0	0	0	0	0	0	0	0
Apo-ACPMin(m)	0	0	0	0	0	0	0	0	0	0
CoAMin	1	0	0	1	0	1	1	1	0	1
Thioredoxin(c)	0	0	0	0	0	0	0	0	0	0
mitoThioredoxin	0	0	0	0	0	0	0	0	0	0
Glycogenin(c)	0	0	0	0	0	0	0	0	0	0
Glycogenin-G8(c)	0	0	0	0	0	0	0	0	0	0
Glycogenin-G11(c)	0	0	0	0	0	0	0	0	0	0
Glycogenin-G4G7(c)	0	0	0	0	0	0	0	0	0	0
Glycogenin-G4G4(c)	0	0	0	0	0	0	0	0	0	0
Glycogenin-G7G1(c)	0	0	0	0	0	0	0	0	0	0
Glycogenin-G7(c)	0	0	0	0	0	0	0	0	0	0
Albumin(s)_waste	1	1	1	1	0	0	0	1	0	0
Antichymotrypsin(s)_waste	1	1	1	1	0	0	0	0	0	0
Antitrypsin(s)_waste	1	1	1	1	0	0	0	0	0	0
ApoA1(s)_waste	1	1	1	1	0	0	0	0	0	0
Fibrinogen(s)_waste	1	1	1	1	0	0	0	1	0	0
Haptoglobin(s)_waste	1	1	1	1	0	0	0	1	0	0
Plasminogen(s)_waste	1	1	1	1	0	0	0	1	0	0
Prothrombin(s)_waste	1	1	1	1	0	0	0	0	0	0
ApoTransferin(s)_waste	1	1	1	1	0	0	0	1	0	0
ApoB100(l)	0	0	0	0	0	0	0	0	0	0
Glycogenin(c)_waste	1	1	1	1	0	0	0	1	0	0
Glycogenin-G8(c)_waste	1	1	1	1	0	0	0	1	0	0
Glycogenin-G11(c)_waste	1	1	1	1	0	0	0	1	0	0
Glycogenin-G4G7(c)_waste	1	1	1	1	0	0	0	1	0	0
Glycogenin-G4G4(c)_waste	1	1	1	1	0	0	0	1	0	0
Glycogenin-G7G1(c)_waste	1	1	1	1	0	0	0	1	0	0
Glycogenin-G7(c)_waste	1	1	1	1	0	0	0	1	0	0
Lipid and lipoprotein metabolism
VLDL(s)	0	0	0	0	0	0	0	0	0	0
HDL(s)	0	0	0	0	0	0	0	0	0	0
Cardiolipin(m)	1	0	0	1	0	0	0	1	0	1
Farnesyl-PP(p)	1	1	1	1	1	1	0	1	0	0
Glycerol	1	1	1	1	1	1	1	1	1	1
LacCer-pool(r)	0	0	0	0	0	0	0	0	0	0
Palmitate(c)	1	1	1	1	0	0	1	1	1	1
Stearate(c)	1	1	1	1	0	0	1	1	1	1
Oleate(c)	1	1	1	1	0	0	1	1	1	1
Bile excretion
PC-bile	1	0	0	1	0	0	0	1	0	0
PS-bile	1	0	0	1	0	0	1	1	0	1
PE-bile	1	0	0	1	0	0	0	1	0	0
SM-bile	1	0	0	1	0	0	0	1	0	0
Glycocholate(b)	1	0	1	1	1	0	0	1	0	0
Glycochenodeoxycholate(b)	1	1	1	1	1	0	0	1	0	0
Taurocholate(b)	1	0	0	1	0	0	0	1	0	0
Chenodiol(b)	1	1	1	1	1	0	0	1	0	0
Cholesterol(b)	1	1	1	1	1	0	0	1	0	0
Bilirubin-way	1	1	0	1	0	0	1	1	0	0
Mannose-1P(c)	0	0	1	0	0	0	0	0	0	0
Mannose-6P(c)	1	1	1	1	0	0	1	1	1	1
Fructose-6P(c)	1	1	1	1	1	1	1	1	1	1
D-4-Phosphopantothenate(c)	1	0	0	1	0	0	0	0	0	1
PAPS(c)	1	0	1	1	0	0	0	1	0	1
PAP_degradation	1	0	1	1	1	1	0	1	1	1
Tetrahydrobiopterin(c)	0	1	1	0	0	0	0	0	0	0
Dihydrobiopterin(c)	0	1	1	0	0	0	0	0	0	0
5,10-Methylene-THF(c)	0	0	0	0	0	0	0	0	0	0
N-Acetylglucosamine-6P(c)	1	1	1	1	0	0	1	1	1	1
THF(c)	0	0	0	0	0	0	0	0	0	0
THF(m)	0	0	0	0	0	0	0	0	0	0
10-Formyl-THF(c)	0	0	0	0	0	0	0	0	0	0
Acetoacetate(s)	1	1	1	1	1	1	1	1	0	1
Acetone(s)	1	1	1	1	0	0	1	0	0	1
Chitin_degradation	1	1	1	1	0	0	0	0	0	0
FAD(s)	0	0	0	0	0	0	0	0	0	0
Pyridoxal-P(c)	0	0	0	0	0	0	0	0	0	0
S-Adenosylmethioninamine(c)	1	0	0	1	0	0	0	1	0	0
Putrescine(c)	1	1	1	1	1	0	1	1	1	0
Spermidine	1	0	0	1	0	0	0	0	0	0
Spermine	1	0	0	1	0	0	0	0	0	0
Methylthioribose-1P(c)	1	0	0	1	0	0	0	0	0	0
Ammonia_to_urea	1	1	0	1	1	0	1	1	1	1
Ammonia_to_gln	1	1	0	1	1	0	1	1	1	0
Ammonia_to_glu	1	1	0	1	1	0	1	1	1	1
Ammonia_to_ala	1	1	0	1	1	0	1	1	1	1
Ammonia_adlib	1	1	0	1	1	0	1	1	1	1
NAD(c)	1	0	1	1	0	0	0	0	0	0
NADP(c)	0	0	1	0	0	0	0	0	0	0
Biotransformation and catabolic functions
O2(s)_waste	1	1	1	1	1	1	1	1	1	1
CO2(s)_waste	1	1	1	1	1	1	1	1	1	1
PPi(c)_waste	1	1	1	1	1	1	1	1	1	1
NH3(s)_waste	1	1	0	1	1	0	1	1	1	1
FAD(s)_waste	1	1	1	1	0	1	1	1	1	0
Pyruvate(s)_waste	1	1	1	1	1	1	1	1	1	1
Glutamate(s)_waste	1	1	1	1	1	1	1	1	1	1
AKG(s)_waste	1	1	1	1	1	1	1	1	1	1
Glucose(s)_waste	1	1	1	1	1	1	1	1	1	1
Acetate(s)_waste	1	1	1	1	1	0	1	1	1	1
GDP(s)_waste	1	1	1	1	0	0	1	1	1	1
Glycine(s)_waste	1	1	1	1	1	1	0	1	1	1
Alanine(s)_waste	1	1	1	1	1	1	1	1	1	0
Succinate(s)_waste	1	1	1	1	0	0	0	0	1	1
UDP-N-acetylglucosamine(c)_waste	1	1	1	1	0	0	0	0	0	0
GTP(s)_waste	1	1	1	1	0	0	1	1	1	1
Aspartate(s)_waste	1	1	1	1	1	1	1	1	1	1
GSH(s)_waste	1	1	1	1	1	1	0	1	1	1
CMP(s)_waste	1	1	1	1	0	0	0	1	1	0
Formate(c)_waste	1	1	1	1	1	1	1	1	1	1
Arginine(s)_waste	1	1	1	1	1	1	1	1	1	0
CTP(s)_waste	1	1	1	1	0	0	0	0	1	0
Glutamine(s)_waste	1	1	1	1	1	1	1	1	1	1
Serine(s)_waste	1	1	1	1	1	1	1	1	1	1
PEP(c)_waste	1	1	1	1	1	1	1	1	1	1
UTP(s)_waste	1	1	1	1	0	0	0	1	1	1
Ornithine(s)_waste	1	1	1	1	1	1	1	1	1	0
Tryptophan(s)_waste	1	1	1	1	0	0	0	1	0	0
Phenylalanine(s)_waste	1	1	1	1	1	1	1	1	1	1
Tyrosine(s)_waste	1	1	1	1	0	0	1	1	1	1
Acetaldehyde(s)_waste	1	1	1	1	0	0	1	1	1	1
Sucrose(s)_waste	1	1	1	1	0	0	0	0	1	0
Glucose-6P(c)_waste	1	1	1	1	1	1	1	1	1	0
sn-Glycerol-3P(c)_waste	1	1	1	1	1	1	1	1	1	1
Sulfite(c)_waste	1	1	1	1	1	0	1	1	1	1
Fructose(s)_waste	1	1	1	1	1	0	1	1	1	1
Cysteine(s)_waste	1	1	1	1	1	1	1	1	1	1
beta-Alanine(s)_waste	1	1	1	1	0	0	1	1	0	0
Uracil(s)_waste	1	1	1	1	0	0	0	0	1	0
CDP(s)_waste	1	1	1	1	0	0	0	0	1	0
Glycerol(s)_waste	1	1	1	1	0	1	1	1	0	1
Ribose(s)_waste	1	1	1	1	0	0	0	1	0	0
Galactose(s)_waste	1	1	1	1	0	0	1	1	0	0
Inositol(s)_waste	1	1	1	1	0	0	0	0	1	0
GMP(s)_waste	1	1	1	1	0	0	1	1	1	1
Adenine(s)_waste	1	1	1	1	0	0	0	0	1	0
Proline(s)_waste	1	1	1	1	0	0	1	1	0	1
Malate(c)_waste	1	1	1	1	1	1	1	1	1	1
Asparagine(s)_waste	1	1	1	1	1	1	1	1	1	1
Citrate(s)_waste	1	1	1	1	1	0	1	1	1	1
Mannose(s)_waste	1	1	1	1	0	0	1	1	0	1
Propanoate(s)_waste	1	1	1	1	1	1	1	1	0	1
Acetoacetate(s)_waste	1	1	1	1	1	1	1	1	1	1
Valine(s)_waste	1	1	1	1	1	1	0	1	1	0
L-Lactate(s)_waste	1	1	1	1	1	1	1	1	1	1
Ethanolamine(c)_waste	1	1	1	1	1	1	1	1	1	1
UDP-N-acetyl-D-galactosamine(c)_waste	1	0	1	1	0	0	0	0	0	0
Maltose(s)_waste	1	1	1	1	0	1	1	1	1	1
Adenosine(s)_waste	1	1	1	1	1	0	1	1	1	1
Guanine(s)_waste	1	1	1	1	0	0	0	0	1	1
Lactose(s)_waste	1	1	1	1	0	0	1	1	0	0
Taurine(s)_waste	1	1	1	1	0	0	0	0	1	1
Palmitate(s)_waste	1	1	1	1	1	0	1	1	1	1
Isomaltose(s)_waste	1	1	1	1	0	0	0	0	1	1
H2S(s)_waste	1	1	1	1	1	0	1	1	0	1
Inosine(s)_waste	1	1	1	1	0	0	1	1	1	1
Orotate(s)_waste	1	1	1	1	0	0	0	1	1	0
Uridine(s)_waste	1	1	1	1	1	0	0	1	1	1
Citrulline(s)_waste	1	1	1	1	1	1	1	1	1	0
Glucosamine(s)_waste	1	1	1	1	0	0	1	1	1	1
Deoxyguanosine(s)_waste	1	1	1	1	1	0	0	0	1	1
Guanosine(s)_waste	1	1	1	1	0	0	1	1	1	1
Histidine(s)_waste	1	1	1	1	1	1	0	1	1	1
Ethanol(s)_waste	1	1	1	1	0	0	1	1	1	1
Cytidine(s)_waste	1	1	1	1	1	0	0	1	1	1
Cystine(s)_waste	1	1	1	1	0	0	1	1	0	1
Methionine(s)_waste	1	1	1	1	1	0	1	1	1	1
Deoxyuridine(s)_waste	1	1	1	1	1	0	1	1	1	1
Methylglyoxal(s)_waste	1	1	1	1	0	0	1	1	0	1
Deoxyadenosine(s)_waste	1	1	1	1	1	0	1	1	1	1
Pantothenate(s)_waste	1	1	1	1	0	0	0	1	1	0
Deoxycytidine(s)_waste	1	1	1	1	1	0	1	1	1	1
Trehalose(s)_waste	1	1	1	1	0	0	0	0	1	0
NH4+(s)_waste	1	1	0	1	1	0	1	1	1	1
Cys-Gly(s)_waste	1	1	1	1	1	1	0	1	1	1
Stearate(s)_waste	1	1	1	1	1	0	1	1	0	1
L-Cystathionine(c)_waste	1	1	1	1	1	1	1	1	1	1
Lactose-6P(s)_waste	1	1	1	1	0	0	1	1	0	0
Galactosylglycerol(s)_waste	1	1	1	1	0	0	0	0	0	0
Alanine(l)_waste	1	1	1	1	1	1	0	1	0	0
2-Lysolecithin-pool(l)	1	1	1	1	0	1	0	1	0	0
Cholesterol(l)	1	1	1	1	1	1	0	1	0	0
Arachidonate(l)	1	1	1	1	1	1	1	1	0	0
Cholesterol-ester-arach(l)	1	1	1	1	1	1	0	1	0	0
Cholesterol-ester-stea(l)	1	1	1	1	1	1	0	1	0	0
Cholesterol-ester-lin(l)	1	1	1	1	1	1	0	1	0	0
Cholesterol-ester-palm(l)	1	1	1	1	1	1	0	1	0	0
Cholesterol-ester-ol(l)	1	1	1	1	1	1	0	1	0	0
Cholesterol-ester-pool(l)	1	1	1	1	1	1	0	1	0	0
1,2-Diacylglycerol-VLDL-PC-pool(c)	1	1	1	1	0	0	1	0	0	0
Phosphatidate-VLDL-PC-pool(c)	1	1	1	1	0	0	1	0	0	0
PC-VLDL-pool(l)	1	1	1	1	1	1	0	1	0	0
PS-VLDL-pool(l)	1	0	1	1	0	0	0	0	0	0
PE-VLDL-pool(l)	1	1	1	1	1	1	0	1	0	0
Fatty-acid-VLDL-SM-pool(c)	1	1	1	1	0	0	1	1	0	0
Dihydroceramide-pool(c)	1	1	1	1	0	0	1	1	0	1
Sphinganine(c)	1	1	1	1	0	1	1	1	1	1
Ceramide-pool(c)	1	1	1	1	0	0	1	1	0	1
SM-pool(l)	1	1	1	1	0	0	1	1	0	0
CDP-diacylglycerol-VLDL-PI-pool(l)	0	0	1	0	0	0	0	0	0	0
PI-pool(l)	1	1	1	1	0	0	0	0	0	0
LDL(s)_waste	0	0	0	0	0	0	0	0	0	0
HDL(s)_waste	1	0	1	1	0	0	0	0	0	0
VLDL(s)_waste	0	0	0	0	0	0	0	0	0	0
Lysine(s)_waste	1	1	1	1	1	1	1	1	1	0
Formaldehyde(s)_waste	1	1	1	1	0	0	1	1	0	1
Leucine(s)_waste	1	1	1	1	0	1	0	0	1	0
Methanol(s)_waste	1	1	1	1	0	0	1	1	0	1
Threonine(s)_waste	1	1	1	1	1	1	1	1	1	1
Riboflavin(s)_waste	1	1	1	1	0	1	0	0	1	0
Isoleucine(s)_waste	1	1	1	1	1	1	0	0	1	1
Bilirubin(s)_waste	1	1	1	1	0	0	1	1	0	0
Xanthine(c)_waste	1	1	1	1	1	1	1	1	1	1
Hypoxanthine(s)_waste	1	1	1	1	0	0	0	0	1	1
IMP(c)_waste	1	1	1	1	1	1	1	1	1	1
AMP(c)_waste	1	1	1	1	1	1	1	1	1	1
ADP(c)_waste	1	1	1	1	1	1	1	1	1	1
ATP(s)_waste	1	1	1	1	1	1	1	1	1	1
Acetyl-CoA(c)_waste	1	1	1	1	1	0	1	1	1	1

## Sheet: Physiological Test Results
	Consistent Recon	Consistent HepatoNet	Original HepatoNet	Akesson	FASTCORE	FASTCORMICS	GIMME	iMAT	INIT	RegrEx
rephosphorylation of purines and pyrimidines
Aerobic rephosphorylation of ATP from glucose	0	0	1	0	0	0	0	0	0	0
Aerobic rephosphorylation of ATP from a fatty acid	1	0	1	1	0	0	0	0	0	0
Aerobic rephosphorylation of GTP	1	1	1	1	0	0	0	0	0	0
Aerobic rephosphorylation of CTP	0	1	1	0	0	0	0	0	0	0
Aerobic rephosphorylation of UTP	1	1	1	1	0	0	0	0	0	0
Anaerobic rephosphorylation of ATP	1	1	0	1	0	1	0	0	0	0
Anaerobic rephosphorylation of GTP	1	1	0	1	0	1	0	0	0	0
Anaerobic rephosphorylation of CTP	1	1	0	1	0	1	0	0	0	0
Anaerobic rephosphorylation of UTP	1	1	0	1	0	1	0	0	0	0
de-novo synthesis of purines and pyrimidines
ATP	1	1	1	1	1	1	0	1	1	1
CTP	1	1	1	1	0	1	0	0	1	0
GTP	1	1	1	1	1	1	0	1	1	1
UTP	1	1	1	1	0	1	0	0	1	0
dATP	1	1	1	1	1	1	0	1	1	1
dCTP	1	1	1	1	0	1	0	0	1	0
dGTP	1	1	1	1	1	1	0	1	1	1
dTTP	1	0	1	1	0	1	0	0	0	0
salvage of purines and pyrimidines
ATP salvage from Adenosine	1	1	1	1	1	1	1	1	1	1
ATP salvage from Hypoxanthine	1	1	1	1	0	1	0	1	1	0
dTTP salvage from Thymine	1	0	1	1	0	0	0	0	0	0
Aerobic reduction of NAD+	0	0	0	0	0	0	0	0	0	0
Aerobic reduction of NADP+	0	0	0	0	0	0	0	0	0	0
Gluconeogenese from Lactate	0	0	1	0	0	0	0	0	0	0
Gluconeogenese from Glycerol	0	0	1	0	0	0	0	0	0	0
Gluconeogenese from Alanine	0	0	1	0	0	0	0	0	0	0
Gluconeogenese from Lactate and optionally fatty acid	0	0	1	0	0	0	0	0	0	0
Gluconeogenese from Glycerol and optionally fatty acid	0	0	1	0	0	0	0	0	0	0
Gluconeogenese from Alanine and optionally fatty acid	0	0	1	0	0	0	0	0	0	0
glycogenesis
Storage of glucose in Glycogen	0	0	1	0	0	0	0	0	0	0
glycogenolysis
Release of glucose from Glycogen	1	1	1	1	1	1	1	1	1	1
sugar degradation
Fructose degradation	1	1	1	1	1	0	1	1	1	1
Galactose degradation	1	1	1	1	0	0	1	1	0	0
formation of nucleotide-activated sugars
UDP-glucose	1	1	1	1	0	1	0	0	1	0
UDP-galactose	1	1	1	1	0	0	0	0	1	0
UDP-glucuronate	1	1	1	1	0	1	0	0	1	0
GDP-L-fucose	0	0	1	0	0	0	0	0	0	0
GDP-mannose	0	0	1	0	0	0	0	0	0	0
UDP-N-acetyl-D-galactosamine	1	0	1	1	0	0	0	0	1	0
CMP-N-acetylneuraminate	1	0	1	1	0	0	0	0	1	0
formation of aminosugars
N-Acetylglucosamine	1	1	1	1	0	1	0	1	1	1
formation of sugars
Glucuronate	1	0	1	1	1	1	1	1	1	0
formation of non-essential amino acids
Alanine	1	1	1	1	1	1	1	1	1	1
Arginine	1	1	1	1	1	1	1	1	1	0
Asparagine	1	1	1	1	0	0	0	0	1	1
Aspartate	1	1	1	1	1	1	1	1	1	1
Cysteine	1	1	1	1	1	0	1	1	1	1
Cystine	1	1	1	1	1	0	1	1	1	1
Glutamate	1	1	1	1	1	0	1	1	1	1
Glycine	1	1	1	1	1	1	1	1	1	1
Glutamine	1	1	1	1	1	0	1	1	1	1
Proline	1	1	1	1	0	0	1	1	0	0
Serine	1	1	1	1	1	1	1	1	1	1
Tyrosine	1	1	1	1	1	1	1	1	0	1
complete degradation of amino acids
Alanine degradation	1	1	1	1	1	0	1	1	1	0
Arginine degradation	1	1	1	1	1	0	1	1	1	0
Asparagine degradation	1	1	1	1	1	0	1	1	1	1
Aspartate degradation	1	1	1	1	1	0	1	1	1	1
Cysteine degradation	1	1	1	1	1	0	1	1	0	1
Glutamate degradation	1	1	1	1	1	0	1	1	1	1
Glycine degradation	1	1	1	1	1	0	0	1	1	1
Histidine degradation	1	1	1	1	1	1	0	1	0	1
Isoleucine degradation	1	1	1	1	1	0	0	0	1	1
Glutamine degradation	1	1	1	1	1	0	1	1	1	1
Leucine degradation	1	1	1	1	0	0	0	0	1	0
Lysine degradation	1	1	1	1	1	0	0	0	1	0
Methionine degradation	1	1	1	1	1	0	0	0	0	1
Phenylalanine degradation	1	1	1	1	1	0	1	1	1	1
Proline degradation	1	1	1	1	0	0	1	1	0	1
Serine degradation	1	1	1	1	1	0	1	1	1	1
Threonine degradation	1	1	1	1	1	0	1	1	1	1
Tryptophan degradation	1	1	1	1	1	0	0	0	0	0
Tyrosine degradation	1	1	1	1	1	0	1	1	1	1
Valine degradation	1	1	1	1	1	0	0	1	1	0
Homocysteine degradation	1	1	1	1	1	0	1	1	0	1
beta-Alanine degradation	1	1	1	1	1	0	1	1	1	1
Ornithine degradation	1	1	1	1	1	0	1	1	1	0
plasmaprotein biosynthesis
Albumin	1	0	1	1	1	0	1	1	0	0
ureogenesis
Urea from alanine	1	1	1	1	1	0	1	1	1	0
Urea from glutamine	1	1	1	1	1	0	1	1	1	1
creatine biosynthesis
Creatine	1	1	1	1	1	1	0	1	1	1
heme biosynthesis
Heme	0	0	1	0	0	0	0	0	0	0
phospholipid biosynthesis
PC	1	1	1	1	0	0	1	1	0	0
PE	1	1	1	1	0	0	1	1	0	1
PS	1	1	1	1	0	0	1	1	0	1
PI	1	1	1	1	1	0	0	0	1	0
Cardiolipin	1	0	1	1	0	0	0	1	1	1
sphingolipid biosynthesis
SM	1	1	1	1	0	0	0	1	0	0
Ceramide	1	1	1	1	0	0	0	1	1	1
Lactosylceramide	0	0	1	0	0	0	0	0	0	0
biosynthesis of cofactors
CoA	1	0	0	1	0	1	1	1	1	1
NAD	1	1	1	1	0	0	0	1	1	0
NADP	0	1	1	0	0	0	0	0	0	0
FAD	0	0	0	0	0	0	0	0	0	0
Thioredoxin	0	1	1	0	0	0	0	0	0	0
THF	0	0	0	0	0	0	0	0	0	0
Pyridoxal-P	0	0	0	0	0	0	0	0	0	0
fatty acid biosynthesis
Palmitate	1	1	1	1	1	0	1	1	1	1
Oleate	1	1	1	1	1	0	1	1	1	1
Stearate	1	1	1	1	0	0	1	1	1	1
fatty acid degradation
Complete oxidation of oleate	1	0	1	1	0	0	0	0	0	0
fatty acid transformation
Arachidonate from Linoleate	1	1	1	1	0	0	1	1	0	0
triglyceride biosynthesis
Triacylglycerol	0	0	1	0	0	0	0	0	0	0
cholesterol biosynthesis
Cholesterol	1	1	1	1	1	1	1	1	0	0
farnesylpyrophosphate biosynthesis
Farnesyl-PP	1	1	1	1	1	1	0	1	0	0
ketogenesis
Acetoacetate	1	1	1	1	1	0	1	1	0	1
(R)-3-Hydroxybutanoate	0	0	1	0	0	0	0	0	0	0
VLDL formation
VLDL	0	0	0	0	0	0	0	0	0	0
LDL catabolism
LDL degradation	0	0	0	0	0	0	0	0	0	0
Bile formation
Glycocholate bile	1	0	1	1	1	1	1	1	0	0
Glycochenodeoxycholate bile	1	1	1	1	1	1	0	1	0	0
Taurocholate bile	1	0	1	1	1	0	1	1	0	0
Taurochenodeoxycholate bile	1	1	1	1	1	0	1	0	0	0
PC bile	1	1	1	1	0	0	1	1	0	0
PS bile	1	1	1	1	0	0	1	1	0	1
PE bile	1	1	1	1	0	0	1	1	0	1
SM bile	1	1	1	1	0	0	0	1	0	0
biosynthesis of cofactors
PAPS	1	0	1	1	1	1	0	1	1	1
SAM	1	0	1	1	0	1	0	1	1	0
formation of glutathione
GSH	1	1	1	1	1	1	1	1	1	1
detoxification of reactive oxygen species
O radical	1	1	1	1	1	1	1	1	1	1
bilirubin catabolism
Bilirubin conjugation	0	0	0	0	0	0	0	0	0	0
detoxification of xenobiotics
NH3 degradation	1	1	0	1	1	0	1	1	1	1
Ethanol degradation	1	1	1	1	0	0	1	1	1	1
